# Supplementary material for: Functional Roles of FgLaeA in Controlling Secondary Metabolism, Sexual Development, and Virulence in Fusarium graminearum
Source: PLoS One. 2013 Jul 16;8(7):e68441. doi: 10.1371/journal.pone.0068441 (PMC3713025; doi:10.1371/journal.pone.0068441)
Supplement: Table S1 — Quantification of 15ADON and ZEA levels in fungal rice culture extracts. (XLSX) [file pone.0068441.s008.xlsx]

## Sheet: Sheet1
Table S1. Quantification of 15ADON and ZEA levels in fungal rice culture extracts
Strain	Quantitya
	15ADON	ZEA
Z3643 (wild-type)	304.6 ± 40.2	11,361.4±2,084.9
DFgLaeA-1 (deletion)	NDb	385.2±132.9
OE8 (overexpression)	3494.9 ± 1050.4	12,188.1±8,017.5
Fg43 laeA5 (add-back)	48.5 ± 4.5	134.9±78.7
9F1 (wild-type)	1519.1 ± 575.9	1,148.3±39.1
9F1 GZT 51 (deletion)	ND	135.8±77.9
9F1 GZT 56 (add-back)	1185.5 ± 326.6	1,016.1±486.3
aµg/10g rice culture in triplates bnot detectable
