# Supplementary material for: Functional Roles of FgLaeA in Controlling Secondary Metabolism, Sexual Development, and Virulence in Fusarium graminearum
Source: PLoS One. 2013 Jul 16;8(7):e68441. doi: 10.1371/journal.pone.0068441 (PMC3713025; doi:10.1371/journal.pone.0068441)
Supplement: Table S3 — Genes up-regulated in the Δ FgLaeA strain grown in agmatine-amended liquid medium. (XLSX) [file pone.0068441.s010.xlsx]

## Sheet: Sheet1
Table S3. Genes up-regulated in the DFgLaeA strain grown in agmatine-amended liquid medium
		WTa		DFgLaeAb		Normalized data(RPKM)		Log2 fold	BLAST Result	TFc	DEGd in DFgVelB		CDDe search
Gene locus	Length	Reads	Coverage	Reads	Coverage	WT	DFgLaeA		Description		down	up
FGSG_00072	837	331	38.12	798	92.46	7.48935	16.9395	1.17748	hypothetical protein		overlapped		#N/A
FGSG_00108	1482	8	0.41	19	1.06	0.102231	0.227787	1.15585	hypothetical protein				#N/A
FGSG_00117	711	34	4.38	80	10.39	0.90563	1.99914	1.14239	hypothetical protein		overlapped		#N/A
FGSG_00129	513	64	11.26	230	40.38	2.36267	7.96587	1.75341	hypothetical protein				gnl|CDD|65267 pfam01456, Mucin, Mucin-like glycoprotein. This family of trypanosomal proteins resemble vertebrate mucins. The protein consists of three regions. The N and C terminii are conserved between all members of the family, whereas the central region is not well conserved and contains a large number of threonine residues which can be glycosylated. Indirect evidence suggested that these gen…
FGSG_00142	1890	97	4.99	327	16.52	0.971966	3.07404	1.66116	hypothetical protein			overlapped	gnl|CDD|71172 pfam07731, Cu-oxidase_2, Multicopper oxidase. This entry contains many divergent copper oxidase-like domains that are not recognised by the pfam00394 model
FGSG_00143	3207	145	4.42	484	14.69	0.856269	2.68145	1.64688	hypothetical protein				gnl|CDD|64894 pfam01055, Glyco_hydro_31, Glycosyl hydrolases family 31. Glycosyl hydrolases are key enzymes of carbohydrate metabolism. Family 31 comprises of enzymes that are, or similar to, alpha- galactosidases
FGSG_00144	2076	5	0.17	18	0.64	0.0456125	0.154052	1.75592	hypothetical protein	TF			NA
FGSG_00153	1947	311	14.96	684	33.32	3.02507	6.24185	1.045	hypothetical protein	TF			#N/A
FGSG_00215	213	19	7.65	62	23.81	1.68933	5.17172	1.61419	hypothetical protein		overlapped		gnl|CDD|29071 cd00156, REC, Signal receiver domain; originally thought to be unique to bacteria (CheY, OmpR, NtrC, and PhoB), now recently identified in eukaroytes ETR1 Arabidopsis thaliana; this domain receives the signal from the sensor partner in a two-component systems; contains a phosphoacceptor site that is phosphorylated by histidine kinase homologs; usually found N-terminal to a DNA bindi…
FGSG_00322	1119	10	0.7	32	2.46	0.169243	0.508092	1.58599	hypothetical protein				gnl|CDD|66806 pfam03154, Atrophin-1, Atrophin-1 family. Atrophin-1 is the protein product of the dentatorubral-pallidoluysian atrophy (DRPLA) gene. DRPLA OMIM:125370 is a progressive neurodegenerative disorder. It is caused by the expansion of a CAG repeat in the DRPLA gene on chromosome 12p. This results in an extended polyglutamine region in atrophin-1, that is thought to confer toxicity to the…
FGSG_00413	1182	104	7.97	275	20.8	1.66632	4.13369	1.31077	hypothetical protein				gnl|CDD|30792 COG0443, DnaK, Molecular chaperone [Posttranslational modification, protein turnover, chaperones]
FGSG_00605	669	6	0.77	29	3.95	0.16985	0.770184	2.18094	hypothetical protein				NA
FGSG_00624	903	76	7.79	169	17.59	1.59392	3.32523	1.06087	hypothetical protein		overlapped		gnl|CDD|31211 COG1007, NuoN, NADH:ubiquinone oxidoreductase subunit 2 (chain N) [Energy production and conversion]
FGSG_00630	1119	11	0.82	32	2.26	0.186168	0.508092	1.44849	hypothetical protein				gnl|CDD|68675 pfam05110, AF-4, AF-4 proto-oncoprotein. This family consists of AF4 (Proto-oncogene AF4) and FMR2 (Fragile X E mental retardation syndrome) nuclear proteins. These proteins have been linked to human diseases such as acute lymphoblastic leukaemia and mental retardation. The family also contains a Drosophila AF4 protein homologue Lilliputian which contains an AT-hook domain. Lilliput…
FGSG_00673	939	70	7.16	225	22.91	1.4118	4.25735	1.59242	hypothetical protein				gnl|CDD|33043 COG3231, Aph, Aminoglycoside phosphotransferase [Translation, ribosomal structure and biogenesis]
FGSG_00725	1821	135	7.18	921	49.71	1.40399	8.98613	2.67816	hypothetical protein	TF	overlapped		gnl|CDD|67688 pfam04082, Fungal_trans, Fungal specific transcription factor domain
FGSG_00779	450	11	2.21	29	5.29	0.462937	1.14501	1.30647	hypothetical protein				NA
FGSG_00851	1002	4	0.34	11	1.04	0.0756021	0.195051	1.36735	hypothetical protein		overlapped		gnl|CDD|69099 pfam05557, MAD, Mitotic checkpoint protein. This family consists of several eukaryotic mitotic checkpoint (Mitotic arrest deficient or MAD) proteins. The mitotic spindle checkpoint monitors proper attachment of the bipolar spindle to the kinetochores of aligned sister chromatids and causes a cell cycle arrest in prometaphase when failures occur. Multiple components of the mitotic sp…
FGSG_00920	1038	3	0.19	9	0.6	0.054735	0.154052	1.49288	hypothetical protein			overlapped	gnl|CDD|30800 COG0451, WcaG, Nucleoside-diphosphate-sugar epimerases [Cell envelope biogenesis, outer membrane / Carbohydrate transport and metabolism]
FGSG_00943	519	5	0.66	11	1.38	0.18245	0.376572	1.04542	hypothetical protein				NA
FGSG_01149	2427	2783	111.63	6769	272.15	21.7162	49.5539	1.19022	hypothetical protein				gnl|CDD|71089 pfam07646, Kelch_2, Kelch motif. The kelch motif was initially discovered in Kelch. In this protein there are six copies of the motif. It has been shown that Drosophila ring canal kelch protein is related to Galactose Oxidase, for which a structure has been solved. The kelch motif forms a beta sheet. Several of these sheets associate to form a beta propeller structure as found in pf…
FGSG_01400	636	14	1.86	35	4.93	0.416881	0.977763	1.22985	hypothetical protein		overlapped		gnl|CDD|47645 smart00317, SET, SET (Su(var)3-9, Enhancer-of-zeste, Trithorax) domain; Putative methyl transferase, based on outlier plant homologues
FGSG_01401	870	505	53.48	1681	179.91	10.9929	34.3298	1.64289	hypothetical protein				gnl|CDD|64508 pfam00646, F-box, F-box domain. This domain is approximately 50 amino acids long, and is usually found in the N-terminal half of a variety of proteins. Two motifs that are commonly found associated with the F-box domain are the leucine rich repeats (LRRs; pfam00560 and pfam07723) and the WD repeat (pfam00400). The F-box domain has a role in mediating protein-protein interactions in …
FGSG_01440	885	136	15.06	410	44.6	2.91029	8.23121	1.49994	hypothetical protein				gnl|CDD|35083 COG5524, COG5524, Bacteriorhodopsin [General function prediction only]
FGSG_01483	3243	2	0.05	9	0.19	0.0116795	0.0493081	2.07785	hypothetical protein		overlapped		gnl|CDD|66984 pfam03344, Daxx, Daxx Family. The Daxx protein (also known as the Fas-binding protein) is thought to play a role in apoptosis, but precise role played by Daxx remians to be determined
FGSG_01492	324	5	1.05	12	2.91	0.292258	0.65805	1.17096	hypothetical protein				NA
FGSG_01594	492	19444	3793.19	41746	8127.05	748.448	1507.55	1.01023	hypothetical protein		overlapped		NA
FGSG_01595	822	1257	147.07	3331	391.68	28.9604	71.9989	1.31389	hypothetical protein				gnl|CDD|64380 pfam00513, Late_protein_L2, Late Protein L2
FGSG_01599	4158	1632	38.42	4394	103.61	7.43322	18.7758	1.33682	hypothetical protein				gnl|CDD|68954 pfam05403, Plasmodium_HRP, Plasmodium histidine-rich protein (HRPII/III). This family consists of several histidine-rich protein II and III sequence from Plasmodium falciparum
FGSG_01617	396	67	14.66	155	34.13	3.20421	6.9544	1.11796	hypothetical protein		overlapped		NA
FGSG_01681	1989	209	10.3	525	25.96	1.99	4.68973	1.23674	member of TFC6		overlapped		gnl|CDD|70927 pfam07478, Dala_Dala_lig_C, D-ala D-ala ligase C-terminus. This family represents the C-terminal, catalytic domain of the D-alanine--D-alanine ligase enzyme EC:6.3.2.4. D-Alanine is one of the central molecules of the cross-linking step of peptidoglycan assembly. There are three enzymes involved in the D-alanine branch of peptidoglycan biosynthesis: the pyridoxal phosphate-dependent…
FGSG_01712	1545	646	40.4	1527	94.27	7.91854	17.5604	1.14902	hypothetical protein				gnl|CDD|71131 pfam07690, MFS_1, Major Facilitator Superfamily
FGSG_01758	1482	8	0.41	25	1.35	0.102231	0.299719	1.55178	hypothetical protein				gnl|CDD|65396 pfam01593, Amino_oxidase, Flavin containing amine oxidoreductase. This family consists of various amine oxidases, including maze polyamine oxidase (PAO) and various flavin containing monoamine oxidases (MAO). The aligned region includes the flavin binding site of these enzymes. The family also contains phytoene dehydrogenases and related enzymes. In vertebrates MAO plays an importan…
FGSG_01759	1485	5	0.29	16	0.81	0.0637654	0.191433	1.58599	aldehyde dehydrogenase				gnl|CDD|33955 COG4230, COG4230, Delta 1-pyrroline-5-carboxylate dehydrogenase [Energy production and conversion]
FGSG_01763	354	5	1.14	47	11.64	0.26749	2.35894	3.14058	member of TFC8				gnl|CDD|66617 pfam02956, TT_ORF1, TT viral orf 1. TT virus (TTV), isolated initially from a Japanese patient with hepatitis of unknown aetiology, has since been found to infect both healthy and diseased individuals and numerous prevalence studies have raised questions about its role in unexplained hepatitis. ORF1 is a large 750 residue protein
FGSG_01764	474	297	60.43	846	172.03	11.8664	31.7114	1.41812	member of TFC8				NA
FGSG_01981	552	66	11.16	166	28.03	2.26436	5.34308	1.23857	hypothetical protein		overlapped		gnl|CDD|48060 cd03499, SQR_TypeC_SdhC, Succinate:quinone oxidoreductase (SQR) Type C subfamily, Succinate dehydrogenase C (SdhC) subunit; composed of bacterial SdhC and eukaryotic large cytochrome b binding (CybL) proteins. SQR catalyzes the oxidation of succinate to fumarate coupled to the reduction of quinone to quinol. Members of this family reduce high potential quinones such as ubiquinone. S…
FGSG_02038	954	8482	866.7	25151	2565.36	168.38	468.414	1.47606	hypothetical protein				gnl|CDD|31046 COG0702, COG0702, Predicted nucleoside-diphosphate-sugar epimerases [Cell envelope biogenesis, outer membrane / Carbohydrate transport and metabolism]
FGSG_02094	1401	11297	789.97	25095	1752.35	152.71	318.253	1.05938	ammonium transporter MEP2				gnl|CDD|71131 pfam07690, MFS_1, Major Facilitator Superfamily
FGSG_02103	483	61	11	153	28.49	2.3918	5.62817	1.23457	hypothetical protein			overlapped	gnl|CDD|71921 pfam08493, AflR, Aflatoxin regulatory protein. This domain is found in the aflatoxin regulatory protein (AflR) which is involved in the regulation of the biosynthesis of aflatoxin in the fungal genus Aspergillus. It occurs together with the fungal Zn(2)-Cys(6) binuclear cluster domain (pfam00172)
FGSG_02130	6780	2	0.02	12	0.13	0.00558652	0.0314467	2.49288	hypothetical protein	TF			gnl|CDD|31309 COG1112, COG1112, Superfamily I DNA and RNA helicases and helicase subunits [DNA replication, recombination, and repair]
FGSG_02160	1488	3	0.17	11	0.59	0.0381821	0.131345	1.78239	aldehyde dehydrogenase		overlapped		gnl|CDD|33955 COG4230, COG4230, Delta 1-pyrroline-5-carboxylate dehydrogenase [Energy production and conversion]
FGSG_02161	1323	502	36.59	1229	89.85	7.18597	16.505	1.19965	hypothetical protein				gnl|CDD|34945 COG5383, COG5383, Uncharacterized protein conserved in bacteria [Function unknown]
FGSG_02168	1428	285	19.51	677	46.3	3.77971	8.42332	1.15612	hypothetical protein			overlapped	gnl|CDD|30510 COG0161, BioA, Adenosylmethionine-8-amino-7-oxononanoate aminotransferase [Coenzyme metabolism]
FGSG_02180	1746	76	4.03	176	9.39	0.824348	1.79098	1.11943	hypothetical protein				NA
FGSG_02201	867	27	3	69	7.46	0.589775	1.41401	1.26156	hypothetical protein				gnl|CDD|73247 cd01115, SLC13_permease, Permease SLC13 (solute carrier 13). The sodium/dicarboxylate cotransporter NaDC-1 has been shown to translocate Krebs cycle intermediates such as succinate, citrate, and alpha-ketoglutarate across plasma membranes rabbit, human, and rat kidney. It is related to renal and intestinal Na+/sulfate cotransporters and a few putative bacterial permeases. The SLC13-…
FGSG_02208	1578	510	31.56	1367	84.88	6.12075	15.3916	1.33037	hypothetical protein			overlapped	gnl|CDD|30877 COG0531, PotE, Amino acid transporters [Amino acid transport and metabolism]
FGSG_02248	1557	4	0.17	11	0.55	0.0486533	0.125524	1.36735	hypothetical protein		overlapped		gnl|CDD|30777 COG0428, COG0428, Predicted divalent heavy-metal cations transporter [Inorganic ion transport and metabolism]
FGSG_02270	1326	49	3.56	143	10.45	0.699832	1.91609	1.45308	hypothetical protein		overlapped		gnl|CDD|32402 COG2220, COG2220, Predicted Zn-dependent hydrolases of the beta-lactamase fold [General function prediction only]
FGSG_02278	1590	11	0.48	44	2.46	0.13102	0.491675	1.90792	hypothetical protein				gnl|CDD|30877 COG0531, PotE, Amino acid transporters [Amino acid transport and metabolism]
FGSG_02281	1341	27857	1994.33	67882	4855.79	393.411	899.391	1.19291	hypothetical protein			overlapped	gnl|CDD|67225 pfam03595, C4dic_mal_tran, C4-dicarboxylate transporter/malic acid transport protein
FGSG_02313	318	1	0.25	19	4.8	0.0595544	1.06157	4.15585	hypothetical protein				NA
FGSG_02334	1167	1	0.06	3	0.17	0.0162282	0.0456744	1.49288	hypothetical protein				gnl|CDD|71227 pfam07787, DUF1625, Protein of unknown function (DUF1625). Sequences making up this family are derived from hypothetical proteins expressed by both prokaryotic and eukaryotic species. The region in question is approximately 250 residues long
FGSG_02351	864	55	5.93	119	13.07	1.20556	2.44712	1.02138	hypothetical protein				gnl|CDD|29317 cd00241, CDH_cytochrome, Cellobiose dehydrogenase (CellobioseDH), cytochrome domain; This extracellular fungal oxidoreductase degrades both lignin and cellulose. It is a hemoflavoenzyme that is comprised of a b-type cytochrome domain linked to a large flavodehydrogenase domain. The 2 domains can be separated proteolytically. The cytochrome domain folds as a beta sandwich and complex…
FGSG_02376	696	12	1.6	27	3.52	0.326523	0.689251	1.07785	member of TFC14				NA
FGSG_02390	2211	7	0.23	17	0.57	0.0599585	0.13661	1.18803	hypothetical protein			overlapped	gnl|CDD|68674 pfam05109, Herpes_BLLF1, Herpes virus major outer envelope glycoprotein (BLLF1). This family consists of the BLLF1 viral late glycoprotein, also termed gp350/220. It is the most abundantly expressed glycoprotein in the viral envelope of the Herpesviruses and is the major antigen responsible for stimulating the production of neutralising antibodies in vivo
FGSG_02429	1224	8	0.49	21	1.51	0.12378	0.304832	1.30024	hypothetical protein		overlapped		gnl|CDD|29774 cd01047, ACSF, Aerobic Cyclase System, Fe-containing subunit (ACSF) is a member of a broad superfamily of ferritin-like diiron-carboxylate proteins. Rubrivivax gelatinosus acsF codes for a conserved, putative binuclear iron-cluster-containing protein involved in aerobic oxidative cyclization of Mg-protoporphyrin IX monomethylester. AcsF and homologs have a leucine zipper and two cop…
FGSG_02443	729	147	19.12	348	46.29	3.81884	8.48154	1.15119	hypothetical protein				NA
FGSG_02582	1560	52	3.17	129	7.82	0.631277	1.46922	1.21871	hypothetical protein				gnl|CDD|47585 smart00256, FBOX, A Receptor for Ubiquitination Targets;
FGSG_02610	1779	16	0.5	58	1.78	0.170328	0.579262	1.7659	hypothetical protein		overlapped		gnl|CDD|31068 COG0724, COG0724, RNA-binding proteins (RRM domain) [General function prediction only]
FGSG_02617	1380	16	1.06	38	2.38	0.219575	0.489246	1.15585	hypothetical protein				NA
FGSG_02669	909	7	0.61	18	1.79	0.14584	0.351829	1.27049	member of TFC17				gnl|CDD|71131 pfam07690, MFS_1, Major Facilitator Superfamily
FGSG_02740	429	3	0.58	10	1.7	0.132436	0.414158	1.64489	hypothetical protein		overlapped		NA
FGSG_02792	954	3258	329.54	8356	845.4	64.6761	155.623	1.26675	hypothetical protein				gnl|CDD|31231 COG1028, FabG, Dehydrogenases with different specificities (related to short-chain alcohol dehydrogenases) [Secondary metabolites biosynthesis, transport, and catabolism / General function prediction only]
FGSG_02808	741	9	0.91	20	2.22	0.23002	0.479551	1.05992	hypothetical protein				NA
FGSG_02813	504	4	0.46	12	1.62	0.150304	0.423032	1.49288	hypothetical protein				NA
FGSG_02834	1392	20	1.22	45	2.79	0.272102	0.574376	1.07785	hypothetical protein				gnl|CDD|65056 pfam01229, Glyco_hydro_39, Glycosyl hydrolases family 39
FGSG_02839	1845	44	2.28	159	8.36	0.451645	1.53117	1.76137	hypothetical protein				gnl|CDD|32918 COG3104, PTR2, Dipeptide/tripeptide permease [Amino acid transport and metabolism]
FGSG_02896	1143	24	1.94	87	7.26	0.397655	1.35237	1.7659	hypothetical protein		overlapped		gnl|CDD|70123 pfam06637, PV-1, PV-1 protein (PLVAP). This family consists of several PV-1 (PLVAP) proteins which seem to be specific to mammals. PV-1 is a novel protein component of the endothelial fenestral and stomatal diaphragms. The function of this family is unknown
FGSG_02911	363	372	95.4	1758	456.91	19.4079	86.0469	2.14848	hypothetical protein				NA
FGSG_02924	1182	1	0.05	5	0.29	0.0160223	0.075158	2.22985	hypothetical protein				gnl|CDD|31009 COG0665, DadA, Glycine/D-amino acid oxidases (deaminating) [Amino acid transport and metabolism]
FGSG_02934	1761	4	0.17	12	0.48	0.0430172	0.121072	1.49288	hypothetical protein		overlapped		gnl|CDD|34965 COG5406, COG5406, Nucleosome binding factor SPN, SPT16 subunit [Transcription / DNA replication, recombination, and repair / Chromatin structure and dynamics]
FGSG_02942	1431	2	0.08	6	0.28	0.0264686	0.0744963	1.49288	hypothetical protein		overlapped		gnl|CDD|63890 pfam00001, 7tm_1, 7 transmembrane receptor (rhodopsin family). This family contains, amongst other G-protein-coupled receptors (GCPRs), members of the opsin family, which have been considered to be typical members of the rhodopsin superfamily. They share several motifs, mainly the seven transmembrane helices, GCPRs of the rhodopsin superfamily. All opsins bind a chromophore, such as…
FGSG_02949	1605	19	1.12	77	4.51	0.224192	0.85239	1.92678	hypothetical protein				NA
FGSG_02950	1473	553	36.47	1770	117.7	7.1099	21.3498	1.58632	hypothetical protein				gnl|CDD|65299 pfam01490, Aa_trans, Transmembrane amino acid transporter protein. This transmembrane region is found in many amino acid transporters including UNC-47 and MTR. UNC-47 encodes a vesicular amino butyric acid (GABA) transporter, (VGAT). UNC-47 is predicted to have 10 transmembrane domains. MTR is a N system amino acid transporter system protein involved in methyltryptophan resistance. …
FGSG_02955	255	236	79.88	655	217.52	17.5272	45.6377	1.38063	hypothetical protein				gnl|CDD|67360 pfam03739, YjgP_YjgQ, Predicted permease YjgP/YjgQ family. Members of this family are predicted integral membrane proteins of unknown function. They are about 350 amino acids long and contain about 6 transmembrane regions. They are predicted to be permeases although there is no verification of this
FGSG_02959	1260	4	0.25	10	0.48	0.0601216	0.141011	1.22985	hypothetical protein				gnl|CDD|31691 COG1502, Cls, Phosphatidylserine/phosphatidylglycerophosphate/cardiolipin synthases and related enzymes [Lipid metabolism]
FGSG_02966	1461	31291	2064.99	67008	4413.09	405.612	814.891	1.00651	hypothetical protein				gnl|CDD|71131 pfam07690, MFS_1, Major Facilitator Superfamily
FGSG_02982	1608	1	0.02	3	0.09	0.0117776	0.0331481	1.49288	member of TFC47		overlapped		gnl|CDD|63955 pfam00067, p450, Cytochrome P450. Cytochrome P450s are haem-thiolate proteins involved in the oxidative degradation of various compounds. They are particularly well known for their role in the degradation of environmental toxins and mutagens. They can be divided into 4 classes, according to the method by which electrons from NAD(P)H are delivered to the catalytic site. Sequence cons…
FGSG_03040	1647	195	11.2	458	26.68	2.24224	4.94077	1.13979	hypothetical protein	TF			gnl|CDD|71157 pfam07716, bZIP_2, Basic region leucine zipper
FGSG_03041	984	52	4.86	133	12.18	1.00081	2.40148	1.26276	hypothetical protein				gnl|CDD|30949 COG0604, Qor, NADPH:quinone reductase and related Zn-dependent oxidoreductases [Energy production and conversion / General function prediction only]
FGSG_03067	2115	3734	169.78	10731	489.24	33.4353	90.1473	1.43091	hypothetical protein				gnl|CDD|66711 pfam03055, RPE65, Retinal pigment epithelial membrane protein. This family represents a retinal pigment epithelial membrane receptor which is abundantly expressed in retinal pigment epithelium, and binds plasma retinal binding protein. The family also includes the sequence related neoxanthin cleavage enzyme in plants and lignostilbene-alpha,beta-dioxygenase in bacteria
FGSG_03082	651	34	5.01	73	10.54	0.989098	1.99235	1.01028	hypothetical protein				gnl|CDD|66179 pfam02463, SMC_N, RecF/RecN/SMC N terminal domain. This domain is found at the N terminus of SMC proteins. The SMC (structural maintenance of chromosomes) superfamily proteins have ATP-binding domains at the N- and C-termini, and two extended coiled-coil domains separated by a hinge in the middle. The eukaryotic SMC proteins form two kind of heterodimers: the SMC1/SMC3 and the SMC2/…
FGSG_03086	1737	192	10.91	472	26.41	2.09335	4.82798	1.2056	hypothetical protein				gnl|CDD|63955 pfam00067, p450, Cytochrome P450. Cytochrome P450s are haem-thiolate proteins involved in the oxidative degradation of various compounds. They are particularly well known for their role in the degradation of environmental toxins and mutagens. They can be divided into 4 classes, according to the method by which electrons from NAD(P)H are delivered to the catalytic site. Sequence cons…
FGSG_03110	1086	2	0.16	22	1.63	0.0348772	0.359928	3.36735	hypothetical protein				gnl|CDD|68674 pfam05109, Herpes_BLLF1, Herpes virus major outer envelope glycoprotein (BLLF1). This family consists of the BLLF1 viral late glycoprotein, also termed gp350/220. It is the most abundantly expressed glycoprotein in the viral envelope of the Herpesviruses and is the major antigen responsible for stimulating the production of neutralising antibodies in vivo
FGSG_03111	2025	7434	361.19	19723	957.95	69.5247	173.05	1.31559	hypothetical protein				gnl|CDD|30936 COG0591, PutP, Na+/proline symporter [Amino acid transport and metabolism / General function prediction only]
FGSG_03113	1257	9	0.62	42	2.79	0.135597	0.593659	2.13031	hypothetical protein		overlapped		NA
FGSG_03146	888	35	3.56	83	9.05	0.746443	1.66069	1.15368	hypothetical protein				gnl|CDD|29142 cd00180, S_TKc, Serine/Threonine protein kinases, catalytic domain. Phosphotransferases of the serine or threonine-specific kinase subfamily. The enzymatic activity of these protein kinases is controlled by phosphorylation of specific residues in the activation segment of the catalytic domain, sometimes combined with reversible conformational changes in the C-terminal autoregulatory…
FGSG_03158	1524	253	16.52	1585	102.61	3.14396	18.4785	2.55519	hypothetical protein				gnl|CDD|33471 COG3673, COG3673, Uncharacterized conserved protein [Function unknown]
FGSG_03162	981	698	68.4	2010	195.76	13.475	36.4041	1.43382	hypothetical protein			overlapped	gnl|CDD|32299 COG2116, FocA, Formate/nitrite family of transporters [Inorganic ion transport and metabolism]
FGSG_03217	1593	10	0.48	23	1.2	0.118885	0.256528	1.10956	hypothetical protein		overlapped		gnl|CDD|70967 pfam07519, Tannase, Tannase and feruloyl esterase. This family includes fungal tannase and feruloyl esterase. It also includes several bacterial homologues of unknown function
FGSG_03224	795	16	1.9	77	8.86	0.381148	1.72086	2.17471	hypothetical protein				gnl|CDD|31231 COG1028, FabG, Dehydrogenases with different specificities (related to short-chain alcohol dehydrogenases) [Secondary metabolites biosynthesis, transport, and catabolism / General function prediction only]
FGSG_03253	471	5	0.71	12	1.64	0.201044	0.452672	1.17096	hypothetical protein				gnl|CDD|66895 pfam03251, Tymo_45kd_70kd, Tymovirus 45/70Kd protein. Tymoviruses are single stranded RNA viruses. This family includes a protein of unknown function that has been named based on its molecular weight. Tymoviruses such as the ononis yellow mosaic tymovirus encode only three proteins. Of these two are overlapping this protein overlaps a larger ORF that is thought to be the polymerase
FGSG_03323	3897	11	0.23	32	0.65	0.0534569	0.145896	1.44849	hypothetical protein				gnl|CDD|31327 COG1132, MdlB, ABC-type multidrug transport system, ATPase and permease components [Defense mechanisms]
FGSG_03427	2370	642	26.36	2457	101.34	5.13013	18.4196	1.84417	hypothetical protein				gnl|CDD|66819 pfam03169, OPT, OPT oligopeptide transporter protein. The OPT family of oligopeptide transporters is distinct from the ABC pfam00005 and PTR pfam00854 transporter families. OPT transporters were first recognised in fungi (Candida albicans and Schizosaccharomyces pombe), but this alignment also includes orthologues from Arabidopsis thaliana. OPT transporters are thought to have 12-14…
FGSG_03460	2349	28581	1187.48	83225	3458.26	230.428	629.497	1.44988	hypothetical protein				gnl|CDD|66819 pfam03169, OPT, OPT oligopeptide transporter protein. The OPT family of oligopeptide transporters is distinct from the ABC pfam00005 and PTR pfam00854 transporter families. OPT transporters were first recognised in fungi (Candida albicans and Schizosaccharomyces pombe), but this alignment also includes orthologues from Arabidopsis thaliana. OPT transporters are thought to have 12-14…
FGSG_03479	708	1	0.12	6	0.59	0.026749	0.150571	2.49288	hypothetical protein				gnl|CDD|64513 pfam00651, BTB, BTB/POZ domain. The BTB (for BR-C, ttk and bab) or POZ (for Pox virus and Zinc finger) domain is present near the N-terminus of a fraction of zinc finger (pfam00096) proteins and in proteins that contain the pfam01344 motif such as Kelch and a family of pox virus proteins. The BTB/POZ domain mediates homomeric dimerisation and in some instances heteromeric dimerisati…
FGSG_03509	1059	11	0.86	26	2.19	0.196715	0.436215	1.14893	hypothetical protein				gnl|CDD|34955 COG5395, COG5395, Predicted membrane protein [Function unknown]
FGSG_03523	1575	9	0.47	20	1.13	0.108219	0.225617	1.05992	hypothetical protein				gnl|CDD|32433 COG2252, COG2252, Permeases [General function prediction only]
FGSG_03533	642	1	0.1	3	0.28	0.0294989	0.083025	1.49288	hypothetical protein				gnl|CDD|34360 COG4745, COG4745, Predicted membrane-bound mannosyltransferase [Posttranslational modification, protein turnover, chaperones]
FGSG_03545	1635	34	1.94	82	4.81	0.393824	0.891085	1.17801	hypothetical protein			overlapped	NA
FGSG_03605	879	8	0.88	22	2.15	0.172362	0.444689	1.36735	hypothetical protein		overlapped		gnl|CDD|30528 COG0179, MhpD, 2-keto-4-pentenoate hydratase/2-oxohepta-3-ene-1,7-dioic acid hydratase (catechol pathway) [Secondary metabolites biosynthesis, transport, and catabolism]
FGSG_03680	861	179	20.05	531	59.55	3.93723	10.9576	1.47667	hypothetical protein				gnl|CDD|64112 pfam00230, MIP, Major intrinsic protein. MIP (Major Intrinsic Protein) family proteins exhibit essentially two distinct types of channel properties: (1) specific water transport by the aquaporins, and (2) small neutral solutes transport, such as glycerol by the glycerol facilitators
FGSG_03686	1578	180	11.32	408	25.32	2.16026	4.59384	1.08849	cytochrome P450				gnl|CDD|63955 pfam00067, p450, Cytochrome P450. Cytochrome P450s are haem-thiolate proteins involved in the oxidative degradation of various compounds. They are particularly well known for their role in the degradation of environmental toxins and mutagens. They can be divided into 4 classes, according to the method by which electrons from NAD(P)H are delivered to the catalytic site. Sequence cons…
FGSG_03851	1299	1066	79.71	2654	199.49	15.5414	36.3007	1.22388	member of TFC37			overlapped	gnl|CDD|34663 COG5058, LAG1, Protein transporter of the TRAM (translocating chain-associating membrane) superfamily, longevity assurance factor [Intracellular trafficking and secretion]
FGSG_03868	657	1	0.04	3	0.14	0.0288254	0.0811295	1.49288	hypothetical protein				NA
FGSG_03882	4425	4329	96.46	11801	262.8	18.5274	47.3836	1.35472	hypothetical protein				gnl|CDD|64900 pfam01061, ABC2_membrane, ABC-2 type transporter
FGSG_03892	1311	2	0.09	6	0.36	0.0288914	0.0813151	1.49288	hypothetical protein	TF			gnl|CDD|67688 pfam04082, Fungal_trans, Fungal specific transcription factor domain
FGSG_03893	1506	5	0.2	11	0.44	0.0628762	0.129775	1.04542	hypothetical protein				gnl|CDD|30041 cd01298, ATZ_TRZ_like, TRZ/ATZ family contains enzymes from the atrazine degradation pathway and related hydrolases. Atrazine, a chlorinated herbizide, can be catabolized by a variety of different bacteria. The first three steps of the atrazine dehalogenation pathway are catalyzed by atrazine chlorohydrolase (AtzA), hydroxyatrazine ethylaminohydrolase (AtzB), and N-isopropylammelide…
FGSG_03916	1401	3756	261.32	11795	820.65	50.7725	149.583	1.55883	protein rds1				gnl|CDD|70630 pfam07174, FAP, Fibronectin-attachment protein (FAP). This family contains bacterial fibronectin-attachment proteins (FAP). Family members are rich in alanine and proline, are approximately 300 long, and seem to be restricted to mycobacteria. These proteins contain a fibronectin-binding motif that allows mycobacteria to bind to fibronectin in the extracellular matrix
FGSG_04092	1524	57	3.59	212	13.64	0.708323	2.47157	1.80295	cytochrome P450 51		overlapped		gnl|CDD|63955 pfam00067, p450, Cytochrome P450. Cytochrome P450s are haem-thiolate proteins involved in the oxidative degradation of various compounds. They are particularly well known for their role in the degradation of environmental toxins and mutagens. They can be divided into 4 classes, according to the method by which electrons from NAD(P)H are delivered to the catalytic site. Sequence cons…
FGSG_04158	405	6	1.09	17	3.31	0.280568	0.74579	1.41042	hypothetical protein			overlapped	NA
FGSG_04206	900	11	0.94	25	2.15	0.231468	0.493538	1.09235	hypothetical protein				gnl|CDD|69256 pfam05721, PhyH, Phytanoyl-CoA dioxygenase (PhyH). This family is made up of several eukaryotic phytanoyl-CoA dioxygenase (PhyH) proteins as well as a number of bacterial deoxygenases. PhyH is a peroxisomal enzyme catalysing the first step of phytanic acid alpha-oxidation. PhyH deficiency causes Refsum's disease (RD) which is an inherited neurological syndrome biochemically characte…
FGSG_04233	1575	105	6.43	230	14.07	1.26255	2.5946	1.03917	hypothetical protein				gnl|CDD|30787 COG0438, RfaG, Glycosyltransferase [Cell envelope biogenesis, outer membrane]
FGSG_04239	621	1	0.1	10	1.37	0.0304965	0.286109	3.22985	hypothetical protein		overlapped		gnl|CDD|32175 COG1992, COG1992, Uncharacterized conserved protein [Function unknown]
FGSG_04299	2700	2229	79.63	4768	170.35	15.6346	31.3758	1.00491	hypothetical protein				gnl|CDD|33109 COG3300, COG3300, MHYT domain (predicted integral membrane sensor domain) [Signal transduction mechanisms]
FGSG_04347	831	1	0.07	4	0.26	0.0227898	0.0855228	1.90792	hypothetical protein		overlapped		gnl|CDD|69240 pfam05705, DUF829, Eukaryotic protein of unknown function (DUF829). This family consists of several uncharacterised eukaryotic proteins
FGSG_04429	2988	373	12.26	883	28.95	2.36412	5.25053	1.15116	hypothetical protein				gnl|CDD|65267 pfam01456, Mucin, Mucin-like glycoprotein. This family of trypanosomal proteins resemble vertebrate mucins. The protein consists of three regions. The N and C terminii are conserved between all members of the family, whereas the central region is not well conserved and contains a large number of threonine residues which can be glycosylated. Indirect evidence suggested that these gen…
FGSG_04490	492	9774	1878.79	24007	4602.78	376.226	866.953	1.20436	hypothetical protein		overlapped		NA
FGSG_04492	816	21	2.51	46	5.09	0.487383	1.00159	1.03917	hypothetical protein		overlapped		NA
FGSG_04521	798	19	2.25	77	8.82	0.450912	1.71439	1.92678	hypothetical protein				gnl|CDD|33678 COG3889, COG3889, Predicted solute binding protein [General function prediction only]
FGSG_04538	1119	14	1.14	36	2.85	0.23694	0.571604	1.27049	hypothetical protein				gnl|CDD|69324 pfam05792, Candida_ALS, Candida agglutinin-like protein (ALS). This family consists of several agglutinin-like proteins from different Candida species. ALS genes of Candida albicans encode a family of cell-surface glycoproteins with a three-domain structure. Each Als protein has a relatively conserved N-terminal domain, a central domain consisting of a tandemly repeated motif, and a…
FGSG_04652	372	24	5.72	55	13.64	1.22183	2.62689	1.10432	hypothetical protein				gnl|CDD|33678 COG3889, COG3889, Predicted solute binding protein [General function prediction only]
FGSG_04662	900	52	5.22	123	12.95	1.09421	2.42821	1.15	hypothetical protein		overlapped		NA
FGSG_04722	1236	3	0.17	8	0.51	0.0459668	0.114999	1.32296	member of TFC50				gnl|CDD|30999 COG0654, UbiH, 2-polyprenyl-6-methoxyphenol hydroxylase and related FAD-dependent oxidoreductases [Coenzyme metabolism / Energy production and conversion]
FGSG_04723	1461	8	0.44	21	1.26	0.103701	0.255383	1.30024	member of TFC50			overlapped	gnl|CDD|71131 pfam07690, MFS_1, Major Facilitator Superfamily
FGSG_04748	978	1	0.05	5	0.34	0.0193643	0.0908352	2.22985	hypothetical protein				gnl|CDD|68921 pfam05368, NmrA, NmrA-like family. NmrA is a negative transcriptional regulator involved in the post-translational modification of the transcription factor AreA. NmrA is part of a system controlling nitrogen metabolite repression in fungi. This family only contains a few sequences as iteration results in significant matches to other Rossmann fold families
FGSG_04769	1632	3	0.12	11	0.44	0.0348131	0.119755	1.78239	hypothetical protein				gnl|CDD|71155 pfam07714, Pkinase_Tyr, Protein tyrosine kinase
FGSG_04784	636	3	0.39	32	4.06	0.0893317	0.893955	3.32296	hypothetical protein				gnl|CDD|30889 COG0543, UbiB, 2-polyprenylphenol hydroxylase and related flavodoxin oxidoreductases [Coenzyme metabolism / Energy production and conversion]
FGSG_04788	495	1747	333.02	4047	773.87	66.8389	145.262	1.11989	hypothetical protein		overlapped		gnl|CDD|32603 COG2703, COG2703, Hemerythrin [Inorganic ion transport and metabolism]
FGSG_04834	1032	9	0.75	22	1.96	0.16516	0.378762	1.19743	hypothetical protein				gnl|CDD|71675 pfam08241, Methyltransf_11, Methyltransferase domain. Members of this family are SAM dependent methyltransferases
FGSG_04842	3099	33	0.92	123	3.61	0.201666	0.70519	1.80604	hypothetical protein				gnl|CDD|68674 pfam05109, Herpes_BLLF1, Herpes virus major outer envelope glycoprotein (BLLF1). This family consists of the BLLF1 viral late glycoprotein, also termed gp350/220. It is the most abundantly expressed glycoprotein in the viral envelope of the Herpesviruses and is the major antigen responsible for stimulating the production of neutralising antibodies in vivo
FGSG_04850	309	10	0.84	33	2.78	0.61289	1.89748	1.63039	hypothetical protein		overlapped		NA
FGSG_04876	2232	69	2.96	148	6.24	0.585459	1.17812	1.00885	hypothetical protein		overlapped		gnl|CDD|66819 pfam03169, OPT, OPT oligopeptide transporter protein. The OPT family of oligopeptide transporters is distinct from the ABC pfam00005 and PTR pfam00854 transporter families. OPT transporters were first recognised in fungi (Candida albicans and Schizosaccharomyces pombe), but this alignment also includes orthologues from Arabidopsis thaliana. OPT transporters are thought to have 12-14…
FGSG_04895	537	2	0.29	12	1.64	0.0705338	0.397036	2.49288	hypothetical protein			overlapped	gnl|CDD|66970 pfam03330, DPBB_1, Rare lipoprotein A (RlpA)-like double-psi beta-barrel. Rare lipoprotein A (RlpA) contains a conserved region that has the double-psi beta-barrel (DPBB) fold. The function of RlpA is not well understood, but it has been shown to act as a prc mutant suppressor in Escherichia coli. The DPBB fold is often an enzymatic domain. The members of this family are quite diver…
FGSG_04969	2121	6	0.21	22	0.82	0.0535737	0.184291	1.78239	hypothetical protein		overlapped		gnl|CDD|30999 COG0654, UbiH, 2-polyprenyl-6-methoxyphenol hydroxylase and related FAD-dependent oxidoreductases [Coenzyme metabolism / Energy production and conversion]
FGSG_05011	1512	13484	876.27	29569	1919.07	168.892	347.462	1.04076	hypothetical protein				gnl|CDD|71131 pfam07690, MFS_1, Major Facilitator Superfamily
FGSG_05031	1482	92	6.01	206	13.42	1.17566	2.46969	1.07086	hypothetical protein				NA
FGSG_05097	459	8	1.59	22	4.73	0.33008	0.851595	1.36735	hypothetical protein				gnl|CDD|47985 smart00717, SANT, SANT SWI3, ADA2, N-CoR and TFIIIB'' DNA-binding domains;
FGSG_05160	1068	1601	144.83	5077	459.4	28.3897	84.4615	1.57292	hypothetical protein				gnl|CDD|66884 pfam03239, FTR1, Iron permease FTR1 family
FGSG_05166	2040	14	0.59	34	1.5	0.129969	0.296123	1.18803	hypothetical protein			overlapped	gnl|CDD|69589 pfam06075, DUF936, Plant protein of unknown function (DUF936). This family consists of several hypothetical proteins from Arabidopsis thaliana and Oryza sativa. The function of this family is unknown
FGSG_05277	1659	7996	473.1	21825	1290.44	91.2783	233.739	1.35655	uracil permease				gnl|CDD|31646 COG1457, CodB, Purine-cytosine permease and related proteins [Nucleotide transport and metabolism]
FGSG_05294	1470	16561	1088.4	36066	2368.74	213.359	435.917	1.03077	hypothetical protein			overlapped	gnl|CDD|66806 pfam03154, Atrophin-1, Atrophin-1 family. Atrophin-1 is the protein product of the dentatorubral-pallidoluysian atrophy (DRPLA) gene. DRPLA OMIM:125370 is a progressive neurodegenerative disorder. It is caused by the expansion of a CAG repeat in the DRPLA gene on chromosome 12p. This results in an extended polyglutamine region in atrophin-1, that is thought to confer toxicity to the…
FGSG_05324	588	27	4.46	73	11.76	0.869616	2.20581	1.34286	hypothetical protein		overlapped		gnl|CDD|65107 pfam01284, MARVEL, Membrane-associating domain. MARVEL domain-containing proteins are often found in lipid-associating proteins - such as Occludin and MAL family proteins. It may be part of the machinery of membrane apposition events, such as transport vesicle biogenesis
FGSG_05332	819	51	5.95	121	14.12	1.17931	2.62497	1.15436	hypothetical protein	TF			gnl|CDD|47414 smart00066, GAL4, GAL4-like Zn(II)2Cys6 (or C6 zinc) binuclear cluster DNA-binding domain; Gal4 is a positive regulator for the gene expression of the galactose- induced genes of S. cerevisiae. Is present only in fungi
FGSG_05526	570	38	5.25	103	13.62	1.26255	3.21059	1.34649	hypothetical protein				NA
FGSG_05570	504	2	0.22	5	0.56	0.075152	0.176263	1.22985	hypothetical protein			overlapped	gnl|CDD|67233 pfam03603, DNA_III_psi, DNA polymerase III psi subunit
FGSG_05574	1614	1558	94.24	3862	233.5	18.2812	42.514	1.21757	hypothetical protein				gnl|CDD|31310 COG1113, AnsP, Gamma-aminobutyrate permease and related permeases [Amino acid transport and metabolism]
FGSG_05576	1647	4	0.23	11	0.47	0.0459947	0.118665	1.36735	hypothetical protein		overlapped		gnl|CDD|66806 pfam03154, Atrophin-1, Atrophin-1 family. Atrophin-1 is the protein product of the dentatorubral-pallidoluysian atrophy (DRPLA) gene. DRPLA OMIM:125370 is a progressive neurodegenerative disorder. It is caused by the expansion of a CAG repeat in the DRPLA gene on chromosome 12p. This results in an extended polyglutamine region in atrophin-1, that is thought to confer toxicity to the…
FGSG_05581	2592	3	0.09	9	0.19	0.0219193	0.0616922	1.49288	hypothetical protein				gnl|CDD|68324 pfam04747, DUF612, Protein of unknown function, DUF612. This family includes several uncharacterised proteins from Caenorhabditis elegans
FGSG_05628	1671	7	0.29	20	0.94	0.0793347	0.212655	1.42249	hypothetical protein		overlapped		gnl|CDD|64144 pfam00264, Tyrosinase, Common central domain of tyrosinase. This family also contains polyphenol oxidases and some hemocyanins. Binds two copper ions via two sets of three histidines. This family is related to pfam00372
FGSG_05650	807	109	12.92	268	32.26	2.55796	5.90044	1.20583	hypothetical protein		overlapped		gnl|CDD|32771 COG2948, VirB10, Type IV secretory pathway, VirB10 components [Intracellular trafficking and secretion]
FGSG_05679	1431	2	0.12	6	0.35	0.0264686	0.0744963	1.49288	hypothetical protein				NA
FGSG_05680	1200	42	3.39	106	8.41	0.662841	1.56945	1.24352	hypothetical protein				gnl|CDD|70402 pfam06933, SSP160, Special lobe-specific silk protein SSP160. This family consists of several special lobe-specific silk protein SSP160 sequences which appear to be specific to Chironomus (Midge) species
FGSG_05740	1116	87	7.56	262	22.66	1.47637	4.17119	1.4984	sterol 24-C-methyltransferase				gnl|CDD|32411 COG2230, Cfa, Cyclopropane fatty acid synthase and related methyltransferases [Cell envelope biogenesis, outer membrane]
FGSG_05752	666	2	0.27	16	2.27	0.0568718	0.426843	2.90792	hypothetical protein				NA
FGSG_05771	1119	234	20.3	503	44.19	3.96029	7.98658	1.01197	hypothetical protein				NA
FGSG_05803	915	23	2.42	52	5.4	0.476045	1.00973	1.0848	hypothetical protein				NA
FGSG_05806	1470	4	0.17	9	0.45	0.0515328	0.10878	1.07785	hypothetical protein		overlapped		gnl|CDD|63955 pfam00067, p450, Cytochrome P450. Cytochrome P450s are haem-thiolate proteins involved in the oxidative degradation of various compounds. They are particularly well known for their role in the degradation of environmental toxins and mutagens. They can be divided into 4 classes, according to the method by which electrons from NAD(P)H are delivered to the catalytic site. Sequence cons…
FGSG_05815	867	4	0.44	15	1.55	0.087374	0.307394	1.81481	hypothetical protein				gnl|CDD|63970 pfam00082, Peptidase_S8, Subtilase family. Subtilases are a family of serine proteases. They appear to have independently and convergently evolved an Asp/Ser/His catalytic triad, like that found in the trypsin serine proteases (see pfam00089). Structure is an alpha/beta fold containing a 7-stranded parallel beta sheet, order 2314567
FGSG_05818	1017	2	0.16	8	0.72	0.0372435	0.139763	1.90792	hypothetical protein		overlapped		NA
FGSG_05841	318	90	24.19	193	50.78	5.3599	10.7833	1.00853	hypothetical protein		overlapped		gnl|CDD|66671 pfam03014, SP2, Structural protein 2. This family represents structural protein 2 of the hepatitis E virus. The high basic amino acid content of this protein has lead to the suggestion of a role in viral genomic RNA encapsidation
FGSG_05945	1578	2	0.12	8	0.47	0.0240029	0.0900753	1.90792	hypothetical protein		overlapped		gnl|CDD|71886 pfam08457, Sfi1, Sfi1 spindle body protein. This is a family of fungal spindle pole body proteins that play a role in spindle body duplication. They contain binding sites for calmodulin-like proteins called centrins which are present in microtubule-organising centres
FGSG_05947	846	114	12.78	578	65.17	2.55197	12.1389	2.24996	hypothetical protein				gnl|CDD|65267 pfam01456, Mucin, Mucin-like glycoprotein. This family of trypanosomal proteins resemble vertebrate mucins. The protein consists of three regions. The N and C terminii are conserved between all members of the family, whereas the central region is not well conserved and contains a large number of threonine residues which can be glycosylated. Indirect evidence suggested that these gen…
FGSG_05988	1131	9	0.72	24	1.86	0.150703	0.377026	1.32296	hypothetical protein		overlapped		gnl|CDD|31185 COG0843, CyoB, Heme/copper-type cytochrome/quinol oxidases, subunit 1 [Energy production and conversion]
FGSG_06062	522	770	137.11	2140	382.82	27.9358	72.8394	1.3826	hypothetical protein				gnl|CDD|64402 pfam00536, SAM_1, SAM domain (Sterile alpha motif). It has been suggested that SAM is an evolutionarily conserved protein binding domain that is involved in the regulation of numerous developmental processes in diverse eukaryotes. The SAM domain can potentially function as a protein interaction module through its ability to homo- and heterooligomerise with other SAM domains
FGSG_06132	1212	1	0.06	4	0.28	0.0156257	0.0586381	1.90792	hypothetical protein				gnl|CDD|72117 pfam08693, SKG6, Membrane protein SKG6. SKG6 is a novel membrane protein that shows polarised intracellular localisation
FGSG_06141	4299	3329	74.53	7345	164.62	14.6652	30.3562	1.04959	hypothetical protein			overlapped	gnl|CDD|31327 COG1132, MdlB, ABC-type multidrug transport system, ATPase and permease components [Defense mechanisms]
FGSG_06235	1596	10	0.42	24	1.17	0.118661	0.267178	1.17096	hypothetical protein				gnl|CDD|63971 pfam00083, Sugar_tr, Sugar (and other) transporter
FGSG_06253	405	3	0.57	11	1.98	0.140284	0.48257	1.78239	hypothetical protein				gnl|CDD|66895 pfam03251, Tymo_45kd_70kd, Tymovirus 45/70Kd protein. Tymoviruses are single stranded RNA viruses. This family includes a protein of unknown function that has been named based on its molecular weight. Tymoviruses such as the ononis yellow mosaic tymovirus encode only three proteins. Of these two are overlapping this protein overlaps a larger ORF that is thought to be the polymerase
FGSG_06437	1596	5	0.3	26	1.52	0.0593306	0.289443	2.28643	lipase 2				gnl|CDD|64021 pfam00135, COesterase, Carboxylesterase
FGSG_06460	1749	14	0.66	72	3.58	0.151593	0.731418	2.27049	hypothetical protein	TF			gnl|CDD|67688 pfam04082, Fungal_trans, Fungal specific transcription factor domain
FGSG_06467	1122	157	13.57	1124	97.46	2.65001	17.799	2.74773	hypothetical protein				gnl|CDD|66895 pfam03251, Tymo_45kd_70kd, Tymovirus 45/70Kd protein. Tymoviruses are single stranded RNA viruses. This family includes a protein of unknown function that has been named based on its molecular weight. Tymoviruses such as the ononis yellow mosaic tymovirus encode only three proteins. Of these two are overlapping this protein overlaps a larger ORF that is thought to be the polymerase
FGSG_06555	774	2	0.23	8	1.02	0.0489362	0.183642	1.90792	hypothetical protein		overlapped		gnl|CDD|32990 COG3177, COG3177, Uncharacterized conserved protein [Function unknown]
FGSG_06987	546	9942	1629.3	24023	3951.62	344.844	781.731	1.18073	hypothetical protein				NA
FGSG_07028	1374	2	0.13	10	0.51	0.0275667	0.129311	2.22985	hypothetical protein				gnl|CDD|71131 pfam07690, MFS_1, Major Facilitator Superfamily
FGSG_07314	1020	24	2.24	79	7.18	0.445607	1.3761	1.62674	hypothetical protein				gnl|CDD|32402 COG2220, COG2220, Predicted Zn-dependent hydrolases of the beta-lactamase fold [General function prediction only]
FGSG_07411	1086	2718	230.95	7137	603.9	47.3981	116.764	1.30069	hypothetical protein				gnl|CDD|67225 pfam03595, C4dic_mal_tran, C4-dicarboxylate transporter/malic acid transport protein
FGSG_07522	2325	1744	72.68	6323	263.18	14.2058	48.3196	1.76613	hypothetical protein				gnl|CDD|66895 pfam03251, Tymo_45kd_70kd, Tymovirus 45/70Kd protein. Tymoviruses are single stranded RNA viruses. This family includes a protein of unknown function that has been named based on its molecular weight. Tymoviruses such as the ononis yellow mosaic tymovirus encode only three proteins. Of these two are overlapping this protein overlaps a larger ORF that is thought to be the polymerase
FGSG_07584	1500	20	1.2	44	2.7	0.252511	0.521176	1.04542	member of TFC71				gnl|CDD|71131 pfam07690, MFS_1, Major Facilitator Superfamily
FGSG_07608	960	2530	256.28	6274	632.18	49.9104	116.117	1.21817	hypothetical protein			overlapped	gnl|CDD|30842 COG0496, SurE, Predicted acid phosphatase [General function prediction only]
FGSG_07630	258	54	19.91	140	50.07	3.96383	9.6412	1.28232	hypothetical protein		overlapped		gnl|CDD|64140 pfam00260, Protamine_P1, Protamine P1
FGSG_07660	996	4	0.36	18	1.68	0.0760575	0.321097	2.07785	hypothetical protein		overlapped		gnl|CDD|71676 pfam08242, Methyltransf_12, Methyltransferase domain. Members of this family are SAM dependent methyltransferases
FGSG_07709	1893	152	7.94	359	18.67	1.52067	3.36951	1.14783	hypothetical protein				gnl|CDD|34880 COG5283, COG5283, Phage-related tail protein [Function unknown]
FGSG_07728	642	107	16.37	383	57.5	3.15639	10.5995	1.74765	hypothetical protein		overlapped		NA
FGSG_07795	924	212	22.32	992	104.22	4.34515	19.0749	2.1342	hypothetical protein		overlapped		NA
FGSG_07808	1935	1	0.03	6	0.24	0.00978724	0.0550926	2.49288	member of TFC74				gnl|CDD|30625 COG0277, GlcD, FAD/FMN-containing dehydrogenases [Energy production and conversion]
FGSG_07826	699	8	0.94	20	2.41	0.216748	0.508365	1.22985	nodulation protein L				gnl|CDD|30459 COG0110, WbbJ, Acetyltransferase (isoleucine patch superfamily) [General function prediction only]
FGSG_07876	462	12	2.26	45	9.07	0.491904	1.73059	1.81481	hypothetical protein				NA
FGSG_07889	822	165	19.25	362	42.5	3.80149	7.82455	1.04144	hypothetical protein	TF			gnl|CDD|67688 pfam04082, Fungal_trans, Fungal specific transcription factor domain
FGSG_07973	1728	91	5.08	375	20.85	0.99733	3.85576	1.95087	hypothetical protein				gnl|CDD|35224 COG5665, NOT5, CCR4-NOT transcriptional regulation complex, NOT5 subunit [Transcription]
FGSG_07985	1731	13	0.63	30	1.52	0.142229	0.307926	1.11437	hypothetical protein				gnl|CDD|71131 pfam07690, MFS_1, Major Facilitator Superfamily
FGSG_08009	1410	13	0.8	34	2.25	0.174609	0.428433	1.29494	N amino acid transport system protein				gnl|CDD|65299 pfam01490, Aa_trans, Transmembrane amino acid transporter protein. This transmembrane region is found in many amino acid transporters including UNC-47 and MTR. UNC-47 encodes a vesicular amino butyric acid (GABA) transporter, (VGAT). UNC-47 is predicted to have 10 transmembrane domains. MTR is a N system amino acid transporter system protein involved in methyltryptophan resistance. …
FGSG_08022	1134	6	0.41	17	1.19	0.100203	0.266354	1.41042	member oc TFC32		overlapped		gnl|CDD|67980 pfam04389, Peptidase_M28, Peptidase family M28
FGSG_08058	882	9	0.83	20	1.9	0.193248	0.402888	1.05992	hypothetical protein				gnl|CDD|30526 COG0177, Nth, Predicted EndoIII-related endonuclease [DNA replication, recombination, and repair]
FGSG_08131	1164	3452	283.99	8839	726.36	56.1641	134.919	1.26437	hypothetical protein				gnl|CDD|31011 COG0667, Tas, Predicted oxidoreductases (related to aryl-alcohol dehydrogenases) [Energy production and conversion]
FGSG_08166	2058	382	17.94	859	40.2	3.51528	7.41602	1.07701	hypothetical protein				gnl|CDD|47946 smart00672, CAP10, Putative lipopolysaccharide-modifying enzyme
FGSG_08201	2499	1692	66.54	6470	254.67	12.8226	46.0003	1.84296	hypothetical protein		overlapped		gnl|CDD|70402 pfam06933, SSP160, Special lobe-specific silk protein SSP160. This family consists of several special lobe-specific silk protein SSP160 sequences which appear to be specific to Chironomus (Midge) species
FGSG_08213	1044	454	41.66	1704	157.61	8.23563	28.9996	1.81608	hypothetical protein				gnl|CDD|66895 pfam03251, Tymo_45kd_70kd, Tymovirus 45/70Kd protein. Tymoviruses are single stranded RNA viruses. This family includes a protein of unknown function that has been named based on its molecular weight. Tymoviruses such as the ononis yellow mosaic tymovirus encode only three proteins. Of these two are overlapping this protein overlaps a larger ORF that is thought to be the polymerase
FGSG_08214	579	22	3.42	70	11.3	0.719591	2.14804	1.57777	hypothetical protein		overlapped		gnl|CDD|68206 pfam04625, DEC-1_N, DEC-1 protein, N terminal region. The defective chorion-1 gene (dec-1) in Drosophila encodes follicle cell proteins necessary for proper eggshell assembly. Multiple products of the dec-1 gene are formed by alternative RNA splicing and proteolytic processing. Cleavage products include S80 (80 kDa) which is incorporated into the eggshell, and further proteolysis of…
FGSG_08246	1542	6	0.24	16	0.81	0.0736899	0.184357	1.32296	hypothetical protein				NA
FGSG_08256	1317	3680	267.38	8225	599.47	52.918	110.962	1.06823	hypothetical protein				gnl|CDD|71131 pfam07690, MFS_1, Major Facilitator Superfamily
FGSG_08257	1182	6	0.48	21	1.45	0.0961336	0.315664	1.71528	hypothetical protein				gnl|CDD|33678 COG3889, COG3889, Predicted solute binding protein [General function prediction only]
FGSG_08323	474	13	2.72	31	5.85	0.519405	1.162	1.16168	hypothetical protein				gnl|CDD|30834 COG0488, Uup, ATPase components of ABC transporters with duplicated ATPase domains [General function prediction only]
FGSG_08375	978	3788	374.57	10050	996.03	73.3521	182.579	1.31561	member of TFC28				gnl|CDD|64038 pfam00153, Mito_carr, Mitochondrial carrier protein
FGSG_08456	594	6371	998.43	14468	2259.82	203.125	432.758	1.0912	hypothetical protein				gnl|CDD|29035 cd00130, PAS, PAS domain; PAS motifs appear in archaea, eubacteria and eukarya. Probably the most surprising identification of a PAS domain was that in EAG-like K+-channels. PAS domains have been found to bind ligands, and to act as sensors for light and oxygen in signal transduction
FGSG_08538	996	25	2.47	85	8.1	0.475359	1.51629	1.67346	hypothetical protein				gnl|CDD|68921 pfam05368, NmrA, NmrA-like family. NmrA is a negative transcriptional regulator involved in the post-translational modification of the transcription factor AreA. NmrA is part of a system controlling nitrogen metabolite repression in fungi. This family only contains a few sequences as iteration results in significant matches to other Rossmann fold families
FGSG_08584	522	4	0.7	14	2.27	0.145121	0.476519	1.71528	hypothetical protein				NA
FGSG_08625	318	3	0.64	7	2.12	0.178663	0.391105	1.13031	hypothetical protein				NA
FGSG_08679	1380	315	21.71	1016	70.07	4.32288	13.0809	1.5974	hypothetical protein				gnl|CDD|32414 COG2233, UraA, Xanthine/uracil permeases [Nucleotide transport and metabolism]
FGSG_08699	771	12	1.22	27	2.85	0.29476	0.622203	1.07785	hypothetical protein				NA
FGSG_08782	351	10	2.75	27	7.13	0.539553	1.36672	1.34088	hypothetical protein				gnl|CDD|64479 pfam00616, RasGAP, GTPase-activator protein for Ras-like GTPase. All alpha-helical domain that accelerates the GTPase activity of Ras, thereby "switching" it into an "off" position
FGSG_08795	7053	4	0.05	12	0.12	0.0107406	0.0302294	1.49288	PKS7 (TFC26)		overlapped		gnl|CDD|33130 COG3321, COG3321, Polyketide synthase modules and related proteins [Secondary metabolites biosynthesis, transport, and catabolism]
FGSG_08829	1461	140	9.32	325	21.62	1.81476	3.95236	1.12293	hypothetical protein				gnl|CDD|72828 pfam07470, Glyco_hydro_88, Glycosyl Hydrolase Family 88. Unsaturated glucuronyl hydrolase catalyses the hydrolytic release of unsaturated glucuronic acids from oligosaccharides (EC:3.2.1.-) produced by the reactions of polysaccharide lyases
FGSG_08854	531	3	0.38	8	1.1	0.106996	0.267681	1.32296	hypothetical protein			overlapped	NA
FGSG_08991	300	3	0.81	12	3.24	0.189383	0.710694	1.90792	hypothetical protein				NA
FGSG_09044	1890	13	0.58	33	1.47	0.130264	0.310224	1.25188	hypothetical protein		overlapped		NA
FGSG_09053	1605	10159	615.08	22959	1391.54	119.872	254.156	1.08422	hypothetical protein				gnl|CDD|31310 COG1113, AnsP, Gamma-aminobutyrate permease and related permeases [Amino acid transport and metabolism]
FGSG_09068	1131	4	0.23	14	0.99	0.066979	0.219932	1.71528	member of TFC75				gnl|CDD|29151 cd00189, TPR, Tetratricopeptide repeat domain; typically contains 34 amino acids [WLF]-X(2)-[LIM]-[GAS]-X(2)-[YLF]-X(8)-[ASE]-X(3)-[FYL]-X(2)-[ASL]-X(4)-[PKE] is the consensus sequence; found in a variety of organisms including bacteria, cyanobacteria, yeast, fungi, plants, and humans in various subcellular locations; involved in a variety of functions including protein-protein inte…
FGSG_09101	816	4312	513.57	9401	1114.9	100.076	204.695	1.03238	hypothetical protein				gnl|CDD|33748 COG3967, DltE, Short-chain dehydrogenase involved in D-alanine esterification of lipoteichoic acid and wall teichoic acid (D-alanine transfer protein) [Cell envelope biogenesis, outer membrane]
FGSG_09108	357	8	1.68	25	5.87	0.424388	1.24421	1.55178	hypothetical protein				NA
FGSG_09123	2289	6	0.24	20	0.68	0.0496417	0.155241	1.64489	hypothetical protein	TF			gnl|CDD|67688 pfam04082, Fungal_trans, Fungal specific transcription factor domain
FGSG_09176	636	1	0.16	3	0.3	0.0297772	0.0838083	1.49288	hypothetical protein				gnl|CDD|32414 COG2233, UraA, Xanthine/uracil permeases [Nucleotide transport and metabolism]
FGSG_09184	1593	11	0.58	29	1.59	0.130773	0.323448	1.30647	hypothetical protein		overlapped		gnl|CDD|30999 COG0654, UbiH, 2-polyprenyl-6-methoxyphenol hydroxylase and related FAD-dependent oxidoreductases [Coenzyme metabolism / Energy production and conversion]
FGSG_09207	1149	7	0.5	15	0.94	0.115377	0.23195	1.00746	hypothetical protein				NA
FGSG_09334	870	15	1.62	58	6.08	0.326523	1.18449	1.85901	hypothetical protein				gnl|CDD|68674 pfam05109, Herpes_BLLF1, Herpes virus major outer envelope glycoprotein (BLLF1). This family consists of the BLLF1 viral late glycoprotein, also termed gp350/220. It is the most abundantly expressed glycoprotein in the viral envelope of the Herpesviruses and is the major antigen responsible for stimulating the production of neutralising antibodies in vivo
FGSG_09336	381	2	0.42	8	1.44	0.0994137	0.373068	1.90792	hypothetical protein				NA
FGSG_09343	1578	4	0.14	11	0.51	0.0480059	0.123854	1.36735	hypothetical protein				gnl|CDD|47924 smart00647, IBR, In Between Ring fingers; the domains occurs between pairs og RING fingers
FGSG_09387	492	2	0.29	6	1.08	0.076985	0.216675	1.49288	member of TFC77				NA
FGSG_09439	711	3939	451.47	8701	973.48	104.92	217.431	1.05127	hypothetical protein				gnl|CDD|68653 pfam05088, Bac_GDH, Bacterial NAD-glutamate dehydrogenase. This family consists of several bacterial proteins which are closely related to NAD-glutamate dehydrogenase found in Streptomyces clavuligerus. Glutamate dehydrogenases (GDHs) are a broadly distributed group of enzymes that catalyse the reversible oxidative deamination of glutamate to ketoglutarate and ammonia
FGSG_09451	534	2	0.29	6	0.77	0.07093	0.199633	1.49288	hypothetical protein		overlapped		gnl|CDD|30466 COG0117, RibD, Pyrimidine deaminase [Coenzyme metabolism]
FGSG_09540	396	286	68.53	641	152.66	13.6777	28.7598	1.07223	hypothetical protein		overlapped		gnl|CDD|30768 COG0419, SbcC, ATPase involved in DNA repair [DNA replication, recombination, and repair]
FGSG_09677	915	572	60.62	1707	181.82	11.839	33.1463	1.4853	hypothetical protein				gnl|CDD|68921 pfam05368, NmrA, NmrA-like family. NmrA is a negative transcriptional regulator involved in the post-translational modification of the transcription factor AreA. NmrA is part of a system controlling nitrogen metabolite repression in fungi. This family only contains a few sequences as iteration results in significant matches to other Rossmann fold families
FGSG_09836	1446	1337	90.33	3543	239.91	17.5107	43.5337	1.31389	hypothetical protein				gnl|CDD|34080 COG4371, COG4371, Predicted membrane protein [Function unknown]
FGSG_09947	1257	4656	356.52	11290	866.85	70.1486	159.581	1.1858	hypothetical protein				gnl|CDD|31137 COG0794, GutQ, Predicted sugar phosphate isomerase involved in capsule formation [Cell envelope biogenesis, outer membrane]
FGSG_09971	1851	4	0.18	21	0.84	0.0409256	0.201575	2.30024	hypothetical protein				gnl|CDD|65589 pfam01806, Paramyxo_P, Paramyxovirus P phosphoprotein. This family consists of paramyxovirus P phosphoprotein from sendai virus and human and bovine parainfluenza viruses. The P protein is an essential part of the viral RNA polymerase complex formed form the P and L proteins. The exact role of the P protein in this complex in unknown but it is involved in multiple protein-protein in…
FGSG_10044	1086	4	0.3	10	0.71	0.0697544	0.163604	1.22985	hypothetical protein				gnl|CDD|71131 pfam07690, MFS_1, Major Facilitator Superfamily
FGSG_10317	1440	257	17.38	550	37.33	3.37996	6.78614	1.00558	hypothetical protein				gnl|CDD|71131 pfam07690, MFS_1, Major Facilitator Superfamily
FGSG_10370	705	5	0.55	16	1.89	0.134314	0.403231	1.58599	hypothetical protein			overlapped	gnl|CDD|68675 pfam05110, AF-4, AF-4 proto-oncoprotein. This family consists of AF4 (Proto-oncogene AF4) and FMR2 (Fragile X E mental retardation syndrome) nuclear proteins. These proteins have been linked to human diseases such as acute lymphoblastic leukaemia and mental retardation. The family also contains a Drosophila AF4 protein homologue Lilliputian which contains an AT-hook domain. Lilliput…
FGSG_10408	414	16	3.71	35	7.67	0.731916	1.50207	1.0372	hypothetical protein				gnl|CDD|72734 pfam09319, DUF1976, Domain of unknown function (DUF1976). Members of this family are found in a set of hypothetical Mycoplasmal proteins. Their exact function has not, as yet, been defined
FGSG_10437	696	421	58.45	1203	167.33	11.4555	30.71	1.42267	hypothetical protein				NA
FGSG_10442	660	2746	385.77	7576	1074.45	78.7949	203.948	1.37203	hypothetical protein				NA
FGSG_10538	408	4	0.97	9	1.92	0.18567	0.391927	1.07785	hypothetical protein				gnl|CDD|30230 cd02199, YjgF_like1, YjgF_like1 belong to a large family of proteins present in bacteria, archaea, and eukaryotes with no definitive function. The conserved domain is similar in structure to chorismate mutase however there is no sequence similarity and no functional connection. Members of this family have been implicated in isoleucine (Yeo7, Ibm1, aldR) and purine (YjgF) biosynthesi…
FGSG_10638	1044	12	1.08	42	3.64	0.217682	0.714779	1.71528	hypothetical protein		overlapped		gnl|CDD|32101 COG1917, COG1917, Uncharacterized conserved protein, contains double-stranded beta-helix domain [Function unknown]
FGSG_10649	672	13	1.5	40	5.2	0.366366	1.05758	1.52941	hypothetical protein				gnl|CDD|72769 pfam01254, TP2, Nuclear transition protein 2
FGSG_10668	1680	2	0.1	20	0.95	0.0225456	0.211516	3.22985	hypothetical protein		overlapped		gnl|CDD|69977 pfam06484, Ten_N, Teneurin Intracellular Region. This family is found in the intracellular N-terminal region of the Teneurin family of proteins. These proteins are 'pair-rule' genes and are involved in tissue patterning, specifically probably neural patterning. The intracellular domain is cleaved in response to homophilic interaction of the extracellular domain, and translocates to …
FGSG_10784	333	1038	291.21	5979	1681.95	59.0329	319.012	2.43402	hypothetical protein		overlapped		NA
FGSG_10785	1062	241	21.52	824	71.46	4.29768	13.7856	1.68153	hypothetical protein				NA
FGSG_10802	1686	2080	120.36	5865	339.78	23.364	61.8064	1.40347	hypothetical protein			overlapped	gnl|CDD|67772 pfam04172, LrgB, LrgB-like family. The two products of the lrgAB operon are potential membrane proteins, and LrgA and LrgB are both thought to control of murein hydrolase activity and penicillin tolerance
FGSG_10950	1278	115	8.79	264	20.28	1.70415	3.67025	1.10683	hypothetical protein				gnl|CDD|32143 COG1960, CaiA, Acyl-CoA dehydrogenases [Lipid metabolism]
FGSG_10978	2148	2383	109.21	5138	235.39	21.0102	42.4994	1.01635	hypothetical protein		overlapped		gnl|CDD|31389 COG1196, Smc, Chromosome segregation ATPases [Cell division and chromosome partitioning]
FGSG_10982	2304	37	1.47	91	3.7	0.304131	0.701749	1.20626	hypothetical protein				gnl|CDD|31695 COG1506, DAP2, Dipeptidyl aminopeptidases/acylaminoacyl-peptidases [Amino acid transport and metabolism]
FGSG_11041	492	13	2.33	59	10.92	0.500403	2.13064	2.09012	hypothetical protein				NA
FGSG_11051	2073	81	3.68	185	8.6	0.739992	1.58561	1.09945	hypothetical protein	TF		overlapped	gnl|CDD|67688 pfam04082, Fungal_trans, Fungal specific transcription factor domain
FGSG_11056	1509	24	1.38	53	3.08	0.301206	0.624036	1.05088	hypothetical protein				gnl|CDD|47414 smart00066, GAL4, GAL4-like Zn(II)2Cys6 (or C6 zinc) binuclear cluster DNA-binding domain; Gal4 is a positive regulator for the gene expression of the galactose- induced genes of S. cerevisiae. Is present only in fungi
FGSG_11116	759	130	16.36	288	36.2	3.24372	6.74176	1.05548	hypothetical protein				gnl|CDD|68069 pfam04484, DUF566, Family of unknown function (DUF566). Family of related proteins that is plant specific
FGSG_11124	1662	42	2.5	90	5.24	0.478586	0.962131	1.00746	hypothetical protein	TF			gnl|CDD|67688 pfam04082, Fungal_trans, Fungal specific transcription factor domain
FGSG_11156	1056	14	1.31	59	5.17	0.251076	0.992684	1.98321	hypothetical protein				gnl|CDD|66806 pfam03154, Atrophin-1, Atrophin-1 family. Atrophin-1 is the protein product of the dentatorubral-pallidoluysian atrophy (DRPLA) gene. DRPLA OMIM:125370 is a progressive neurodegenerative disorder. It is caused by the expansion of a CAG repeat in the DRPLA gene on chromosome 12p. This results in an extended polyglutamine region in atrophin-1, that is thought to confer toxicity to the…
FGSG_11158	1518	86	5.53	316	20.31	1.07292	3.69861	1.78544	hypothetical protein		overlapped		gnl|CDD|30041 cd01298, ATZ_TRZ_like, TRZ/ATZ family contains enzymes from the atrazine degradation pathway and related hydrolases. Atrazine, a chlorinated herbizide, can be catabolized by a variety of different bacteria. The first three steps of the atrazine dehalogenation pathway are catalyzed by atrazine chlorohydrolase (AtzA), hydroxyatrazine ethylaminohydrolase (AtzB), and N-isopropylammelide…
FGSG_11171	1029	92	8.58	234	21.58	1.69322	4.04039	1.25472	hypothetical protein			overlapped	gnl|CDD|32007 COG1822, COG1822, Predicted archaeal membrane protein [Function unknown]
FGSG_11175	1098	3	0.22	13	0.9	0.051744	0.21036	2.0234	hypothetical protein		overlapped		gnl|CDD|71978 pfam08550, DUF1752, Fungal protein of unknown function (DUF1752). This is a family of fungal proteins of unknown function
FGSG_11176	3057	4	0.1	14	0.37	0.0247803	0.0813683	1.71528	hypothetical protein		overlapped		NA
FGSG_11201	837	172	19.8	525	60.42	3.89174	11.1444	1.51783	hypothetical protein				gnl|CDD|65267 pfam01456, Mucin, Mucin-like glycoprotein. This family of trypanosomal proteins resemble vertebrate mucins. The protein consists of three regions. The N and C terminii are conserved between all members of the family, whereas the central region is not well conserved and contains a large number of threonine residues which can be glycosylated. Indirect evidence suggested that these gen…
FGSG_11222	432	279	60.86	680	148.8	12.231	27.9671	1.19319	hypothetical protein				gnl|CDD|69081 pfam05539, Pneumo_att_G, Pneumovirinae attachment membrane glycoprotein G
FGSG_11262	2133	34	1.39	77	3.35	0.301877	0.641391	1.08724	hypothetical protein	TF			NA
FGSG_11275	1779	1740	94.92	4100	224.06	18.5231	40.9478	1.14446	member of TFC65				gnl|CDD|71131 pfam07690, MFS_1, Major Facilitator Superfamily
FGSG_11280	744	25	3.26	62	8.08	0.636368	1.48061	1.21826	member of TFC65				gnl|CDD|32625 COG2755, TesA, Lysophospholipase L1 and related esterases [Amino acid transport and metabolism]
FGSG_11321	1338	9	0.57	27	1.62	0.127388	0.358534	1.49288	member of TFC63			overlapped	NA
FGSG_11366	1344	6	0.43	16	0.96	0.084546	0.211516	1.32296	hypothetical protein		overlapped		gnl|CDD|68197 pfam04616, Glyco_hydro_43, Glycosyl hydrolases family 43. The glycosyl hydrolase family 43 contains members that are arabinanase. Rabinanases hydrolyses the alpha-1,5-linked L-arabinofuranoside backbone of plant cell wall arabinans. The structure of arabinanase Arb43A from Cellvibrio japonicus reveals a five-bladed beta-propeller fold. A long V-shaped groove, partially enclosed at o…
FGSG_11418	486	6	0.96	14	2.43	0.233806	0.511817	1.13031	hypothetical protein				NA
FGSG_11439	1617	310	18.43	661	39.72	3.63072	7.26297	1.0003	hypothetical protein				gnl|CDD|32136 COG1953, FUI1, Cytosine/uracil/thiamine/allantoin permeases [Nucleotide transport and metabolism / Coenzyme metabolism]
FGSG_11529	474	1	0.1	4	0.44	0.0399543	0.149936	1.90792	member of TFC49				gnl|CDD|66628 pfam02967, Fum_red_TM, Fumarate reductase respiratory complex, transmembrane subunit
FGSG_11540	615	961	150.93	2983	467.2	29.593	86.1789	1.54208	member of TFC49				gnl|CDD|33678 COG3889, COG3889, Predicted solute binding protein [General function prediction only]
FGSG_11645	2049	36	1.56	101	4.39	0.332738	0.875795	1.39621	hypothetical protein				gnl|CDD|68674 pfam05109, Herpes_BLLF1, Herpes virus major outer envelope glycoprotein (BLLF1). This family consists of the BLLF1 viral late glycoprotein, also termed gp350/220. It is the most abundantly expressed glycoprotein in the viral envelope of the Herpesviruses and is the major antigen responsible for stimulating the production of neutralising antibodies in vivo
FGSG_11662	1551	22	1.25	60	3.53	0.268629	0.687325	1.35538	hypothetical protein				gnl|CDD|33678 COG3889, COG3889, Predicted solute binding protein [General function prediction only]
FGSG_11675	840	109	12.48	437	49.89	2.45747	9.24326	1.91123	hypothetical protein		overlapped		gnl|CDD|65267 pfam01456, Mucin, Mucin-like glycoprotein. This family of trypanosomal proteins resemble vertebrate mucins. The protein consists of three regions. The N and C terminii are conserved between all members of the family, whereas the central region is not well conserved and contains a large number of threonine residues which can be glycosylated. Indirect evidence suggested that these gen…
FGSG_11796	1350	5	0.36	20	1.21	0.0701419	0.26322	1.90792	hypothetical protein				NA
FGSG_12065	318	2	0.37	6	1.13	0.119109	0.335233	1.49288	hypothetical protein		overlapped		NA
FGSG_12074	306	1	0.25	3	0.67	0.0618899	0.17419	1.49288	hypothetical protein				NA
FGSG_12080	1029	4	0.39	10	0.95	0.0736183	0.172666	1.22985	hypothetical protein				gnl|CDD|30823 COG0475, KefB, Kef-type K+ transport systems, membrane components [Inorganic ion transport and metabolism]
FGSG_12121	633	11	1.33	27	3.61	0.329102	0.757849	1.20338	hypothetical protein		overlapped		gnl|CDD|72163 pfam08739, PalI, pH-response regulator, PalI / Rim9. PalI is part of a pH signal transduction cascade. Based on the similarity of PalI to the yeast Rim9 meiotic signal transduction component it has been suggested that PalI might be a membrane sensor for ambient pH
FGSG_12129	2049	643	30.88	1401	66.93	5.94306	12.1484	1.03149	peroxisomal copper amine oxidase				gnl|CDD|66413 pfam02728, Cu_amine_oxidN3, Copper amine oxidase, N3 domain. This domain is the second or third structural domain in copper amine oxidases, it is known as the N3 domain. Its function is uncertain. The catalytic domain can be found in pfam01179. Copper amine oxidases are a ubiquitous and novel group of quinoenzymes that catalyse the oxidative deamination of primary amines to the corr…
FGSG_12145	309	4	0.95	11	2.64	0.245156	0.632495	1.36735	hypothetical protein				NA
FGSG_12190	315	14	3.43	74	17.76	0.841703	4.17392	2.31002	hypothetical protein				NA
FGSG_12220	303	7	1.94	17	5.13	0.437519	0.996849	1.18803	hypothetical protein				NA
FGSG_12221	510	183	35.05	630	120.51	6.79551	21.9479	1.69143	hypothetical protein		overlapped		gnl|CDD|70713 pfam07258, HCaRG, HCaRG protein. This family consists of several mammalian HCaRG(hypertension-related, calcium-regulated gene) proteins. HCaRG is negatively regulated by extracellular calcium concentration, and its basal mRNA levels are higher in hypertensive animals. HCaRG is a nuclear protein potentially involved in the control of cell proliferation
FGSG_12281	879	158	16.89	433	46.34	3.40416	8.75229	1.36236	hypothetical protein				gnl|CDD|65380 pfam01576, Myosin_tail_1, Myosin tail. The myosin molecule is a multi-subunit complex made up of two heavy chains and four light chains it is a fundamental contractile protein found in all eukaryote cell types. This family consists of the coiled-coil myosin heavy chain tail region. The coiled-coil is composed of the tail from two molecules of myosin. These can then assemble into the…
FGSG_12284	342	8	2.01	18	4.09	0.443002	0.935124	1.07785	member of TFC34		overlapped		gnl|CDD|32307 COG2124, CypX, Cytochrome P450 [Secondary metabolites biosynthesis, transport, and catabolism]
FGSG_12327	288	382	122.78	876	283.58	25.1196	54.0424	1.10528	hypothetical protein				gnl|CDD|30883 COG0537, Hit, Diadenosine tetraphosphate (Ap4A) hydrolase and other HIT family hydrolases [Nucleotide transport and metabolism / Carbohydrate transport and metabolism / General function prediction only]
FGSG_12416	723	21	2.63	59	7.46	0.550076	1.4499	1.39825	hypothetical protein		overlapped		NA
FGSG_12446	414	7	1.22	17	3.5	0.320213	0.729578	1.18803	hypothetical protein				NA
FGSG_12451	225	10	3.92	36	13.52	0.841703	2.84278	1.75592	hypothetical protein		overlapped		gnl|CDD|69369 pfam05839, Apc13p, Apc13p protein. The anaphase-promoting complex (APC) is a conserved multi-subunit ubiquitin ligase required for the degradation of key cell cycle regulators Members of this family are components of the anaphase-promoting complex homologous to Apc13p
FGSG_12466	318	2	0.33	7	1.41	0.119109	0.391105	1.71528	hypothetical protein				NA
FGSG_12570	618	5109	754.67	10981	1628.07	156.563	315.701	1.01182	hypothetical protein				gnl|CDD|31856 COG1670, RimL, Acetyltransferases, including N-acetylases of ribosomal proteins [Translation, ribosomal structure and biogenesis]
FGSG_12589	2283	6463	265.58	22306	913.33	53.6129	173.596	1.69508	hypothetical protein		overlapped		gnl|CDD|66806 pfam03154, Atrophin-1, Atrophin-1 family. Atrophin-1 is the protein product of the dentatorubral-pallidoluysian atrophy (DRPLA) gene. DRPLA OMIM:125370 is a progressive neurodegenerative disorder. It is caused by the expansion of a CAG repeat in the DRPLA gene on chromosome 12p. This results in an extended polyglutamine region in atrophin-1, that is thought to confer toxicity to the…
FGSG_12591	876	122	13.45	316	34.73	2.63753	6.40923	1.28096	hypothetical protein				gnl|CDD|33678 COG3889, COG3889, Predicted solute binding protein [General function prediction only]
FGSG_12596	1047	93	8.61	201	18.64	1.6822	3.41093	1.01981	hypothetical protein			overlapped	gnl|CDD|71298 pfam07859, Abhydrolase_3, alpha/beta hydrolase fold. This catalytic domain is found in a very wide range of enzymes
FGSG_12597	1536	422	26.19	910	56.84	5.2031	10.5262	1.01654	hypothetical protein	TF		overlapped	gnl|CDD|47414 smart00066, GAL4, GAL4-like Zn(II)2Cys6 (or C6 zinc) binuclear cluster DNA-binding domain; Gal4 is a positive regulator for the gene expression of the galactose- induced genes of S. cerevisiae. Is present only in fungi
FGSG_12602	1533	14	0.72	34	1.78	0.172953	0.394058	1.18803	hypothetical protein				NA
FGSG_12609	363	211	55.18	472	123.75	11.0082	23.1025	1.06947	hypothetical protein				gnl|CDD|67180 pfam03546, Treacle, Treacher Collins syndrome protein Treacle
FGSG_12704	3786	862	22.15	1876	48.45	4.31189	8.8039	1.02982	hypothetical protein				gnl|CDD|31327 COG1132, MdlB, ABC-type multidrug transport system, ATPase and permease components [Defense mechanisms]
FGSG_12730	489	8	1.45	19	3.02	0.309829	0.690347	1.15585	hypothetical protein				NA
FGSG_12743	711	35	3.51	80	8.59	0.932266	1.99914	1.10057	hypothetical protein				NA
FGSG_12744	882	3	0.28	12	1.14	0.064416	0.241733	1.90792	hypothetical protein			overlapped	NA
FGSG_12815	849	5	0.38	11	0.92	0.111533	0.230201	1.04542	member of PKS5 cluster (TFC52)		overlapped		NA
FGSG_12829	1731	1	0.02	4	0.21	0.0109407	0.0410569	1.90792	member of PKS5 cluster (TFC52)		overlapped		gnl|CDD|30943 COG0598, CorA, Mg2+ and Co2+ transporters [Inorganic ion transport and metabolism]
FGSG_12915	369	9	1.95	23	5.24	0.46191	1.10745	1.26156	hypothetical protein				NA
FGSG_12927	804	8	0.8	22	2.16	0.188441	0.486172	1.36735	hypothetical protein	TF		overlapped	gnl|CDD|67688 pfam04082, Fungal_trans, Fungal specific transcription factor domain
FGSG_12957	495	1	0.05	7	0.35	0.0382592	0.251256	2.71528	hypothetical protein				NA
FGSG_12977	951	442	44.4	1218	123.23	8.80203	22.7557	1.37032	hypothetical protein	TF		overlapped	gnl|CDD|31309 COG1112, COG1112, Superfamily I DNA and RNA helicases and helicase subunits [DNA replication, recombination, and repair]
FGSG_12984	447	4	0.6	9	1.48	0.16947	0.357732	1.07785	hypothetical protein		overlapped		gnl|CDD|28949 cd00067, GAL4, GAL4-like Zn2Cys6 binuclear cluster DNA-binding domain; found in transcription regulators like GAL4. Domain consists of two helices organized around a Zn(2)Cys(6 )motif; Binds to sequences containing 2 DNA half sites comprised of 3-5 C/G combinations
FGSG_13021	354	2	0.54	10	2.06	0.106996	0.501903	2.22985	hypothetical protein				NA
FGSG_13054	378	2	0.39	5	0.92	0.100203	0.235018	1.22985	hypothetical protein		overlapped		NA
FGSG_13088	318	16	4.74	47	13.08	0.952871	2.62599	1.46251	hypothetical protein				NA
FGSG_13094	423	8	1.32	22	4.09	0.358171	0.924071	1.36735	hypothetical protein		overlapped		gnl|CDD|33439 COG3641, PfoR, Predicted membrane protein, putative toxin regulator [General function prediction only]
FGSG_13124	378	1	0.08	4	0.36	0.0501014	0.188014	1.90792	hypothetical protein				NA
FGSG_13188	1437	2	0.11	5	0.26	0.0263581	0.061821	1.22985	hypothetical protein		overlapped		gnl|CDD|64226 pfam00349, Hexokinase_1, Hexokinase. Hexokinase (EC:2.7.1.1) contains two structurally similar domains represented by this family and pfam03727. Some members of the family have two copies of each of these domains
FGSG_13190	927	1884	182.14	4326	418.21	38.4895	82.9143	1.10716	hypothetical protein				gnl|CDD|71675 pfam08241, Methyltransf_11, Methyltransferase domain. Members of this family are SAM dependent methyltransferases
FGSG_13253	6789	162	2.25	353	4.89	0.451909	0.923829	1.0316	hypothetical protein				NA
FGSG_13260	462	17	3.44	38	7.68	0.696864	1.46138	1.06839	hypothetical protein				NA
FGSG_13316	696	12	1.66	32	4.56	0.326523	0.81689	1.32296	hypothetical protein				NA
FGSG_13317	432	32	6.02	72	13.66	1.40284	2.96123	1.07785	hypothetical protein				NA
FGSG_13326	357	1	0.24	14	2.44	0.0530485	0.696759	3.71528	hypothetical protein				NA
FGSG_13334	456	38	8.1	87	17.86	1.57819	3.38983	1.10294	hypothetical protein				NA
FGSG_13407	2388	11	0.28	25	0.94	0.0872368	0.186007	1.09235	hypothetical protein				NA
FGSG_13410	3024	2	0.05	8	0.19	0.0125253	0.0470036	1.90792	hypothetical protein		overlapped		gnl|CDD|29466 cd02770, MopB_DmsA-EC, This CD (MopB_DmsA-EC) includes the DmsA enzyme of the dmsABC operon encoding the anaerobic dimethylsulfoxide reductase (DMSOR) of Escherichia coli and other related DMSOR-like enzymes. Unlike other DMSOR-like enzymes, this group has a predicted N-terminal iron-sulfur [4Fe-4S] cluster binding site. These members belong to the molybdopterin_binding (MopB) super…
FGSG_13421	240	8	3.11	105	40.08	0.631277	7.77322	3.62217	hypothetical protein		overlapped		NA
FGSG_13422	3138	2000	62.86	8525	267.49	12.0703	48.2686	1.99962	hypothetical protein				gnl|CDD|30381 COG0031, CysK, Cysteine synthase [Amino acid transport and metabolism]
FGSG_13423	1023	200	19.08	551	52.38	3.70251	9.56971	1.36997	hypothetical protein				NA
FGSG_13437	330	2	0.46	10	2.68	0.114778	0.538405	2.22985	hypothetical protein				NA
FGSG_13457	1926	5	0.18	13	0.56	0.0491649	0.119925	1.28643	hypothetical protein	TF			gnl|CDD|67688 pfam04082, Fungal_trans, Fungal specific transcription factor domain
FGSG_13485	765	1	0.08	8	0.97	0.024756	0.185802	2.90792	hypothetical protein				gnl|CDD|31673 COG1484, DnaC, DNA replication protein [DNA replication, recombination, and repair]
FGSG_13562	1461	1396	91.63	5485	361.41	18.0957	66.7036	1.88211	hypothetical protein				gnl|CDD|31310 COG1113, AnsP, Gamma-aminobutyrate permease and related permeases [Amino acid transport and metabolism]
FGSG_13589	96	4	3.14	10	7.38	0.789096	1.85077	1.22985	hypothetical protein				NA
FGSG_13608	351	5	1.32	21	5.19	0.269777	1.063	1.97831	hypothetical protein				gnl|CDD|32414 COG2233, UraA, Xanthine/uracil permeases [Nucleotide transport and metabolism]
FGSG_13613	1431	77	5.24	169	11.37	1.01904	2.09831	1.04201	hypothetical protein				gnl|CDD|71443 pfam08007, Cupin_4, Cupin superfamily protein. This family contains many hypothetical proteins that belong to the cupin superfamily
FGSG_13629	405	7	1.49	17	3.22	0.327329	0.74579	1.18803	hypothetical protein				NA
FGSG_13681	366	9	2.24	24	6.1	0.465696	1.16507	1.32296	hypothetical protein			overlapped	NA
FGSG_13684	291	3	0.68	7	1.4	0.19524	0.427394	1.13031	hypothetical protein				NA
FGSG_13690	417	4	0.78	12	2.44	0.181662	0.511291	1.49288	hypothetical protein				gnl|CDD|47381 smart00032, CCP, Domain abundant in complement control proteins; SUSHI repeat; short complement-like repeat (SCR); The complement control protein (CCP) modules (also known as short consensus repeats SCRs or SUSHI repeats) contain approximately 60 amino acid residues and have been identified in several proteins of the complement system. A missense mutation in seventh CCP domain cause…
FGSG_13691	387	2	0.37	5	0.96	0.0978724	0.229552	1.22985	hypothetical protein				NA
FGSG_13693	579	11	1.64	28	4.33	0.359795	0.859216	1.25584	hypothetical protein				NA
FGSG_13706	771	15	1.5	32	3.45	0.36845	0.737426	1.00103	hypothetical protein				gnl|CDD|66806 pfam03154, Atrophin-1, Atrophin-1 family. Atrophin-1 is the protein product of the dentatorubral-pallidoluysian atrophy (DRPLA) gene. DRPLA OMIM:125370 is a progressive neurodegenerative disorder. It is caused by the expansion of a CAG repeat in the DRPLA gene on chromosome 12p. This results in an extended polyglutamine region in atrophin-1, that is thought to confer toxicity to the…
FGSG_13733	306	11	3.51	32	9.19	0.680789	1.85802	1.44849	hypothetical protein				NA
FGSG_13775	642	5	0.61	11	1.23	0.147495	0.304425	1.04542	hypothetical protein				gnl|CDD|31829 COG1643, HrpA, HrpA-like helicases [DNA replication, recombination, and repair]
FGSG_13805	1815	4	0.14	13	0.58	0.0417373	0.127259	1.60836	alpha-glucosidase				gnl|CDD|64014 pfam00128, Alpha-amylase, Alpha amylase, catalytic domain. Alpha amylase is classified as family 13 of the glycosyl hydrolases. The structure is an 8 stranded alpha/beta barrel containing the active site, interrupted by a ~70 a.a. calcium-binding domain protruding between beta strand 3 and alpha helix 3, and a carboxyl-terminal Greek key beta-barrel domain
FGSG_13821	1359	9	0.49	22	1.17	0.125419	0.287625	1.19743	hypothetical protein				gnl|CDD|32255 COG2072, TrkA, Predicted flavoprotein involved in K+ transport [Inorganic ion transport and metabolism]
FGSG_13841	252	2	0.25	5	0.62	0.150304	0.352527	1.22985	hypothetical protein				gnl|CDD|34497 COG4888, COG4888, Uncharacterized Zn ribbon-containing protein [General function prediction only]
FGSG_13858	399	16	3.33	36	7.92	0.759431	1.60307	1.07785	hypothetical protein			overlapped	gnl|CDD|33984 COG4261, COG4261, Predicted acyltransferase [General function prediction only]
FGSG_13885	408	1	0.14	3	0.44	0.0464174	0.130642	1.49288	hypothetical protein				NA
FGSG_13893	516	10	1.34	27	4.08	0.367022	0.929687	1.34088	hypothetical protein				NA
FGSG_13950	570	29	5.04	77	12.85	0.963528	2.40015	1.31673	hypothetical protein				gnl|CDD|70630 pfam07174, FAP, Fibronectin-attachment protein (FAP). This family contains bacterial fibronectin-attachment proteins (FAP). Family members are rich in alanine and proline, are approximately 300 long, and seem to be restricted to mycobacteria. These proteins contain a fibronectin-binding motif that allows mycobacteria to bind to fibronectin in the extracellular matrix
FGSG_13976	987	54	5.34	242	23.7	1.03614	4.35633	2.0719	hypothetical protein		overlapped		gnl|CDD|71676 pfam08242, Methyltransf_12, Methyltransferase domain. Members of this family are SAM dependent methyltransferases
FGSG_13977	777	5	0.56	17	1.63	0.121868	0.388732	1.67346	hypothetical protein		overlapped		NA
FGSG_14022	1335	2	0.09	10	0.64	0.028372	0.133089	2.22985	hypothetical protein			overlapped	gnl|CDD|30768 COG0419, SbcC, ATPase involved in DNA repair [DNA replication, recombination, and repair]
aFLTRI6 strain; bFLTRI6DFgLaeA strain; ctranscription factor; ddifferentially expressed genes; econserved domain databases; ftentative functional gene cluster according to the previous study [40]. Genes beloning to the TFC were inidcated by yellow color.
