# Supplementary material for: Functional Roles of FgLaeA in Controlling Secondary Metabolism, Sexual Development, and Virulence in Fusarium graminearum
Source: PLoS One. 2013 Jul 16;8(7):e68441. doi: 10.1371/journal.pone.0068441 (PMC3713025; doi:10.1371/journal.pone.0068441)
Supplement: Table S4 — DEGs belonging to tentative functional gene clusters from the Δ FgLaeA strain. (XLSX) [file pone.0068441.s011.xlsx]

## Sheet: Sheet1
Table S4. DEGs belonging to the tentative functional gene clusters from the DFgLaeA strain
			WTa		DFgLaeAb		Normalized data(RPKM)		Log2 fold	Gene description	TFc	DEGd in DFgVelB		CDDe search
Chr.	Gene locus	Length	Reads	Coverage	Reads	Coverage	WT	DFgLaeA				down	up
down-regulated
I	FGSG_00023	792	37	3.68	6	0.55	0.884744	0.134601	-2.71657	member of TFCf 1				#N/A
I	FGSG_00067	1563	4	0.17	2	0.09	0.0484666	0.0227349	-1.09208	member of TFC 4				#N/A
I	FGSG_00071	1539	746	46.89	58	3.64	9.17998	0.669595	-3.77713	member of TFC 4		overlapped		gnl|CDD|63955 pfam00067, p450, Cytochrome P450. Cytochrome P450s are haem-thiolate proteins involved in the oxidative degradation of various compounds. They are particularly well known for their role in the degradation of environmental toxins and mutagens. They can be divided into 4 classes, according to the method by which electrons from NAD(P)H are delivered to the catalytic site. Sequence cons…
I	FGSG_00453	639	633	94.52	335	50.2	18.7605	9.31466	-1.01012	member of TFC5		overlapped		#N/A
I	FGSG_01766	978	57	5.24	17	1.55	1.10377	0.30884	-1.83751	member of TFC8		overlapped		gnl|CDD|29569 cd01558, D-AAT_like, D-Alanine aminotransferase (D-AAT_like): D-amino acid aminotransferase catalyzes transamination between D-amino acids and their respective alpha-keto acids. It plays a major role in the synthesis of bacterial cell wall components like D-alanine and D-glutamate in addition to other D-amino acids. The enzyme like other members of this superfamily requires PLP as a…
I	FGSG_01798	729	64	8.09	26	3.21	1.66262	0.633678	-1.39164	member of PKS11 (TFC9)		overlapped		gnl|CDD|65750 pfam01987, DUF124, Protein of unknown function DUF124. This prokaryotic protein family has no known function
I	FGSG_02111	1515	43	2.42	16	0.88	0.537523	0.187642	-1.51834	member of TFC10		overlapped		gnl|CDD|63955 pfam00067, p450, Cytochrome P450. Cytochrome P450s are haem-thiolate proteins involved in the oxidative degradation of various compounds. They are particularly well known for their role in the degradation of environmental toxins and mutagens. They can be divided into 4 classes, according to the method by which electrons from NAD(P)H are delivered to the catalytic site. Sequence cons…
I	FGSG_02116	801	123	14.71	21	2.55	2.90813	0.465811	-2.64228	member of TFC10		overlapped		gnl|CDD|64543 pfam00685, Sulfotransfer_1, Sulfotransferase domain
I	FGSG_02147	1278	4	0.15	1	0.03	0.0592749	0.0139025	-2.09208	member of TFC11		overlapped		gnl|CDD|32693 COG2866, COG2866, Predicted carboxypeptidase [Amino acid transport and metabolism]
I	FGSG_02148	852	1737	197.75	835	94.82	38.6102	17.4128	-1.14883	member of TFC11				NA
I	FGSG_02149	696	106	14.01	41	5.47	2.88428	1.04664	-1.46245	member of TFC11				gnl|CDD|64038 pfam00153, Mito_carr, Mitochondrial carrier protein
I	FGSG_02155	1374	11	0.68	4	0.25	0.151617	0.0517245	-1.55151	member of TFC11				gnl|CDD|48014 smart00747, CFEM, eight cysteine-containing domain present in fungal extracellular membrane proteins
I	FGSG_02319	609	484	74.36	249	38.79	15.0511	7.26449	-1.05094	member of PKS12 cluster (TFC12)		overlapped		gnl|CDD|32098 COG1914, MntH, Mn2+ and Fe2+ transporters of the NRAMP family [Inorganic ion transport and metabolism]
I	FGSG_02330	1809	617	33.43	295	16.01	6.45934	2.89739	-1.15663	member of PKS12 cluster(TFC12)				gnl|CDD|32315 COG2132, SufI, Putative multicopper oxidases [Secondary metabolites biosynthesis, transport, and catabolism]
I	FGSG_02333	978	83	7.7	43	4.17	1.60724	0.781182	-1.04085	member of PKS12 cluster(TFC12)		overlapped		gnl|CDD|68038 pfam04449, Fimbrial_CS1, CS1 type fimbrial major subunit. Fimbriae, also known as pili, form filaments radiating from the surface of the bacterium to a length of 0.5-1.5 micrometres. They enable the cell to colonise host epithelia. This family constitutes the major subunits of CS1 like pili, including CS2 and CFA1 from Escherichia coli, and also the Cable type II pilin major subunit…
I	FGSG_02685	444	133	26.86	67	13.75	5.67296	2.68111	-1.08127	member of TFC17				gnl|CDD|64692 pfam00841, Protamine_P2, Sperm histone P2. This protein also known as protamine P2 can substitute for histones in the chromatin of sperm. The alignment contains both the sequence of the mature P2 protein and its propeptide
I	FGSG_10397	1020	16	1.37	2	0.18	0.297072	0.034838	-3.09208	CLM1 for culmorin biosynthesis (TFC19)				gnl|CDD|69830 pfam06330, TRI5, Trichodiene synthase (TRI5). This family consists of several fungal trichodiene synthase proteins (EC:4.2.3.6). TRI5 encodes the enzyme trichodiene synthase, which has been shown to catalyse the first step in the trichothecene pathways of Fusarium and Trichothecium species
I	FGSG_10608	1047	19641	1808.51	2648	245.08	355.27	44.936	-2.98297	a novel gene cluster				gnl|CDD|31231 COG1028, FabG, Dehydrogenases with different specificities (related to short-chain alcohol dehydrogenases) [Secondary metabolites biosynthesis, transport, and catabolism / General function prediction only]
I	FGSG_10609	1590	5036	308.84	928	56.57	59.9832	10.3699	-2.53216	a novel gene cluster				gnl|CDD|30625 COG0277, GlcD, FAD/FMN-containing dehydrogenases [Energy production and conversion]
I	FGSG_10611	1467	196	13.06	72	4.76	2.53027	0.872018	-1.53686	a novel gene cluster				gnl|CDD|30625 COG0277, GlcD, FAD/FMN-containing dehydrogenases [Energy production and conversion]
I	FGSG_10612	1350	110	7.62	24	1.64	1.54312	0.315864	-2.28848	a novel gene cluster		overlapped		gnl|CDD|30999 COG0654, UbiH, 2-polyprenyl-6-methoxyphenol hydroxylase and related FAD-dependent oxidoreductases [Coenzyme metabolism / Energy production and conversion]
I	FGSG_10613	1014	52	4.65	13	1.06	0.971196	0.227787	-2.09208	a novel gene cluster		overlapped		gnl|CDD|30731 COG0382, UbiA, 4-hydroxybenzoate polyprenyltransferase and related prenyltransferases [Coenzyme metabolism]
I	FGSG_10614	708	78	10.25	21	2.81	2.08642	0.526998	-1.98516	a novel gene cluster		overlapped		NA
I	FGSG_13796	1335	109	7.87	21	1.49	1.54627	0.279487	-2.46795	member of TFC25		overlapped		gnl|CDD|63955 pfam00067, p450, Cytochrome P450. Cytochrome P450s are haem-thiolate proteins involved in the oxidative degradation of various compounds. They are particularly well known for their role in the degradation of environmental toxins and mutagens. They can be divided into 4 classes, according to the method by which electrons from NAD(P)H are delivered to the catalytic site. Sequence cons…
I	FGSG_13797	1323	361	26.42	101	7.43	5.1676	1.35639	-1.92972	member of TFC25		overlapped		gnl|CDD|63955 pfam00067, p450, Cytochrome P450. Cytochrome P450s are haem-thiolate proteins involved in the oxidative degradation of various compounds. They are particularly well known for their role in the degradation of environmental toxins and mutagens. They can be divided into 4 classes, according to the method by which electrons from NAD(P)H are delivered to the catalytic site. Sequence cons…
II	FGSG_08209	13272	3	0.01	1	0	0.00428081	0.00133871	-1.67704	NPS7 (TFC29)		overlapped		gnl|CDD|31223 COG1020, EntF, Non-ribosomal peptide synthetase modules and related proteins [Secondary metabolites biosynthesis, transport, and catabolism]
II	FGSG_08178	741	2	0.12	1	0.06	0.0511156	0.0239775	-1.09208	member of TFC30				gnl|CDD|69816 pfam06314, ADC, Acetoacetate decarboxylase (ADC). This family consists of several acetoacetate decarboxylase (ADC) proteins (EC:4.1.1.4)
II	FGSG_08193	1521	127	8.08	66	4.21	1.58131	0.77097	-1.03637	member of TFC30			overlapped	gnl|CDD|33340 COG3538, COG3538, Uncharacterized conserved protein [Function unknown]
II	FGSG_08076	576	205	33.97	53	8.73	6.7402	1.63484	-2.04364	member of butenolide gene cluster(TFC31)				NA
II	FGSG_08078	1641	132	7.64	68	3.91	1.52337	0.736246	-1.04901	member of butenolide gene cluster(TFC31)				gnl|CDD|65239 pfam01425, Amidase, Amidase
II	FGSG_13445	1524	10	0.5	5	0.27	0.124267	0.0582919	-1.09208	member of butenolide gene cluster(TFC31)				gnl|CDD|63955 pfam00067, p450, Cytochrome P450. Cytochrome P450s are haem-thiolate proteins involved in the oxidative degradation of various compounds. They are particularly well known for their role in the degradation of environmental toxins and mutagens. They can be divided into 4 classes, according to the method by which electrons from NAD(P)H are delivered to the catalytic site. Sequence cons…
II	FGSG_08014	1845	42	2.02	4	0.17	0.431116	0.03852	-3.4844	member of TFC32				gnl|CDD|63971 pfam00083, Sugar_tr, Sugar (and other) transporter
II	FGSG_08015	393	23585	5524.68	11687	2733.66	1136.54	528.364	-1.10504	member of TFC32				gnl|CDD|68069 pfam04484, DUF566, Family of unknown function (DUF566). Family of related proteins that is plant specific
II	FGSG_04591	1107	2	0.05	1	0.02	0.0342156	0.01605	-1.09208	member of PKS15 cluster (TFC33)				gnl|CDD|58339 cd00685, Trans_IPPS_HT, Trans-Isoprenyl Diphosphate Synthases (Trans_IPPS), head-to-tail (HT) (1'-4) condensation reactions. This CD includes all-trans (E)-isoprenyl diphosphate synthases which synthesis various chain length (C10, C15, C20, C25, C30, C35, C40, C45, and C50) linear isoprenyl diphosphates from precursors, isopentenyl diphosphate (IPP) and dimethylallyl diphosphate (DM…
II	FGSG_03963	1716	59	2.8	31	1.48	0.651143	0.320972	-1.02053	member of PKS14 cluster (TFC35)				gnl|CDD|65239 pfam01425, Amidase, Amidase
II	FGSG_03964	6090	13	0.16	2	0.02	0.0404266	0.00583493	-2.79252	PKS14				gnl|CDD|33130 COG3321, COG3321, Polyketide synthase modules and related proteins [Secondary metabolites biosynthesis, transport, and catabolism]
II	FGSG_03972	1758	14	0.46	2	0.08	0.150817	0.0202131	-2.89943	member of PKS14 cluster (TFC35)				gnl|CDD|30625 COG0277, GlcD, FAD/FMN-containing dehydrogenases [Energy production and conversion]
II	FGSG_03737	1752	73	3.48	2	0.09	0.789096	0.0202824	-5.2819	member of NPS6 cluster (TFC39)				gnl|CDD|71131 pfam07690, MFS_1, Major Facilitator Superfamily
II	FGSG_03700	1599	329	19.76	125	7.6	3.89663	1.38894	-1.48824	member of TFC40		overlapped		gnl|CDD|63955 pfam00067, p450, Cytochrome P450. Cytochrome P450s are haem-thiolate proteins involved in the oxidative degradation of various compounds. They are particularly well known for their role in the degradation of environmental toxins and mutagens. They can be divided into 4 classes, according to the method by which electrons from NAD(P)H are delivered to the catalytic site. Sequence cons…
II	FGSG_03534	1485	49	2.86	2	0.08	0.624901	0.0239291	-4.70679	Tri3(TFC42)				NA
II	FGSG_03535	1563	2292	140.43	1042	63.3	27.7713	11.8449	-1.22933	Tri4 (TFC42)				gnl|CDD|63955 pfam00067, p450, Cytochrome P450. Cytochrome P450s are haem-thiolate proteins involved in the oxidative degradation of various compounds. They are particularly well known for their role in the degradation of environmental toxins and mutagens. They can be divided into 4 classes, according to the method by which electrons from NAD(P)H are delivered to the catalytic site. Sequence cons…
II	FGSG_03536	672	3457	496.72	1886	270.4	97.4252	49.8649	-0.96627	Tri6 (TFC42)	TF		overlapped
II	FGSG_03537	1128	141	11.79	58	4.72	2.36729	0.91357	-1.37365	Tri5 (TFC42)				gnl|CDD|29483 cd00868, Terpene_cyclase_C1, Terpene cyclases, Class 1 (C1) of the class 1 family of isoprenoid biosynthesis enzymes, which share the 'isoprenoid synthase fold' and convert linear, all-trans, isoprenoids, geranyl (C10)-, farnesyl (C15)-, or geranylgeranyl (C20)-diphosphate into numerous cyclic forms of monoterpenes, diterpenes, and sesquiterpenes. Also included in this CD are the ci…
II	FGSG_03539	132	59	37.3	17	11.17	8.46485	2.28822	-1.88726	Tri9 (TFC42)			overlapped	NA
II	FGSG_03540	1479	175	10.87	17	1.09	2.24084	0.204223	-3.45583	Tri11 (TFC42)			overlapped	gnl|CDD|63955 pfam00067, p450, Cytochrome P450. Cytochrome P450s are haem-thiolate proteins involved in the oxidative degradation of various compounds. They are particularly well known for their role in the degradation of environmental toxins and mutagens. They can be divided into 4 classes, according to the method by which electrons from NAD(P)H are delivered to the catalytic site. Sequence cons…
II	FGSG_03543	1116	710	61.61	248	21.32	12.0486	3.9483	-1.60956	Tri14 (TFC42)				gnl|CDD|32693 COG2866, COG2866, Predicted carboxypeptidase [Amino acid transport and metabolism]
II	FGSG_02871	438	3307	703.75	1033	218.47	142.989	41.9034	-1.77076	member of TFC48		overlapped		gnl|CDD|68948 pfam05397, GAL11, Transcription regulatory protein GAL11. This family contains yeast GAL11 proteins. Gal11 and Sin4 proteins are yeast global transcription factors that regulate transcription of a variety of genes, both positively and negatively. Gal11, in a major part, functions in the activation of transcription, whereas Sin4 has an opposite role, yet they are reported to be prese…
III	FGSG_12820	447	324	67.38	92	19.49	13.7271	3.65682	-1.90837	member of PKS5 cluster (TFC52)				gnl|CDD|68202 pfam04621, ETS_PEA3_N, PEA3 subfamily ETS-domain transcription factor N terminal domain. The N terminus of the PEA3 transcription factors is implicated in transactivation and in inhibition of DNA binding. Transactivation is potentiated by activation of the Ras/MAP kinase and protein kinase A signalling cascades. The N terminal region contains conserved MAP kinase phosphorylation sit…
III	FGSG_12823	342	10	2.46	2	0.55	0.553752	0.103903	-2.41401	member of PKS5 cluster (TFC52)				NA
III	FGSG_12837	783	50	5.88	18	2.09	1.20934	0.408445	-1.56601	member of PKS5 cluster (TFC52)				NA
III	FGSG_10995	4419	65	1.24	23	0.47	0.278568	0.0924755	-1.59088	member of TFC56		overlapped		gnl|CDD|31327 COG1132, MdlB, ABC-type multidrug transport system, ATPase and permease components [Defense mechanisms]
III	FGSG_11399	1521	150	9.38	33	2.02	1.86768	0.385485	-2.2765	member of TFC61				gnl|CDD|65372 pfam01565, FAD_binding_4, FAD binding domain. This family consists of various enzymes that use FAD as a co-factor, most of the enzymes are similar to oxygen oxidoreductase. One of the enzymes Vanillyl-alcohol oxidase (VAO) has a solved structure, the alignment includes the FAD binding site, called the PP-loop, between residues 99-110. The FAD molecule is covalently bound in the know…
III	FGSG_11322	1554	3	0.13	1	0.04	0.0365605	0.0114333	-1.67704	member of TFC63			overlapped	gnl|CDD|30877 COG0531, PotE, Amino acid transporters [Amino acid transport and metabolism]
III	FGSG_11306	3687	27	0.52	6	0.12	0.138686	0.0289135	-2.262	member of NPS12 cluster(TFC64)				gnl|CDD|65405 pfam01602, Adaptin_N, Adaptin N terminal region. This family consists of the N terminal region of various alpha, beta and gamma subunits of the AP-1, AP-2 and AP-3 adaptor protein complexes. The adaptor protein (AP) complexes are involved in the formation of clathrin-coated pits and vesicles. The N-terminal region of the various adaptor proteins (APs) is constant by comparison to th…
III	FGSG_11275	1779	1740	94.92	4100	224.06	18.5231	40.9478	1.14446	member of TFC65				gnl|CDD|71131 pfam07690, MFS_1, Major Facilitator Superfamily
III	FGSG_11280	744	25	3.26	62	8.08	0.636368	1.48061	1.21826	member of TFC65				gnl|CDD|32625 COG2755, TesA, Lysophospholipase L1 and related esterases [Amino acid transport and metabolism]
IV	FGSG_06506	936	102	10.16	31	3	2.06379	0.588449	-1.81031	member io TFC68				gnl|CDD|66806 pfam03154, Atrophin-1, Atrophin-1 family. Atrophin-1 is the protein product of the dentatorubral-pallidoluysian atrophy (DRPLA) gene. DRPLA OMIM:125370 is a progressive neurodegenerative disorder. It is caused by the expansion of a CAG repeat in the DRPLA gene on chromosome 12p. This results in an extended polyglutamine region in atrophin-1, that is thought to confer toxicity to the…
IV	FGSG_06780	597	3	0.32	1	0.11	0.0951674	0.0297611	-1.67704	member of TFC69				gnl|CDD|69843 pfam06346, Drf_FH1, Formin Homology Region 1. This region is found in some of the Diaphanous related formins (Drfs). It consists of low complexity repeats of around 12 residues
IV	FGSG_07582	1743	4116	231.62	1228	69.27	44.7218	12.5177	-1.83701	member of TFC71				gnl|CDD|71131 pfam07690, MFS_1, Major Facilitator Superfamily
IV	FGSG_07587	1599	5372	327.18	2558	155.54	63.6252	28.4233	-1.16252	member of TFC71				gnl|CDD|63971 pfam00083, Sugar_tr, Sugar (and other) transporter
IV	FGSG_07595	411	114	26.1	48	10.93	5.25296	2.07502	-1.34001	member of TFC71				gnl|CDD|65335 pfam01528, Herpes_glycop, Herpesvirus glycoprotein M. The herpesvirus glycoprotein M (gM) is an integral membrane protein predicted to contain 8 transmembrane segments. Glycoprotein M is not essential for viral replication
IV	FGSG_07663	1227	331	26.1	104	8.13	5.10887	1.50595	-1.76233	member of TFC72				gnl|CDD|70704 pfam07248, DUF1431, Protein of unknown function (DUF1431). This family contains a number of Drosophila melanogaster proteins of unknown function. These contain several conserved cysteine residues
IV	FGSG_07798	11763	4744	39.54	30	0.26	7.63779	0.0453133	-7.39708	PKS10 for fusarin C				gnl|CDD|33130 COG3321, COG3321, Polyketide synthase modules and related proteins [Secondary metabolites biosynthesis, transport, and catabolism]
IV	FGSG_07800	1110	2249	197.08	42	3.71	38.3714	0.672278	-5.83483	member of PKS10 cluster (TFC73)		overlapped		gnl|CDD|63915 pfam00026, Asp, Eukaryotic aspartyl protease. Aspartyl (acid) proteases include pepsins, cathepsins, and renins. Two-domain structure, probably arising from ancestral duplication. This family does not include the retroviral nor retrotransposon proteases (pfam00077), which are much smaller and appear to be homologous to a single domain of the eukaryotic asp proteases
IV	FGSG_07801	702	3337	455.16	20	2.84	90.0244	0.506193	-7.47449	member of PKS10 cluster (TFC73)				gnl|CDD|65966 pfam02230, Abhydrolase_2, Phospholipase/Carboxylesterase. This family consists of both phospholipases and carboxylesterases with broad substrate specificity, and is structurally related to alpha/beta hydrolases pfam00561
IV	FGSG_07802	1686	5176	293.62	16	0.89	58.1404	0.168611	-8.4297	member of PKS10 cluster (TFC73)			overlapped	gnl|CDD|71131 pfam07690, MFS_1, Major Facilitator Superfamily
IV	FGSG_07803	1416	1379	88.44	7	0.46	18.4435	0.087833	-7.71413	member of PKS10 cluster (TFC73)				gnl|CDD|31216 COG1012, PutA, NAD-dependent aldehyde dehydrogenases [Energy production and conversion]
IV	FGSG_07804	1464	14347	949	88	5.71	185.593	1.06798	-7.44111	member of PKS10 cluster (TFC73)				gnl|CDD|63955 pfam00067, p450, Cytochrome P450. Cytochrome P450s are haem-thiolate proteins involved in the oxidative degradation of various compounds. They are particularly well known for their role in the degradation of environmental toxins and mutagens. They can be divided into 4 classes, according to the method by which electrons from NAD(P)H are delivered to the catalytic site. Sequence cons…
IV	FGSG_07805	984	3514	341.3	53	5.26	67.6313	0.956982	-6.14306	member of PKS10 cluster (TFC73)			overlapped	gnl|CDD|67129 pfam03492, Methyltransf_7, SAM dependent carboxyl methyltransferase. This family of plant methyltransferases contains enzymes that act on a variety of substrates including salicylic acid, jasmonic acid and 7-Methylxanthine. Caffeine is synthesised through sequential three-step methylation of xanthine derivatives at positions 7-N, 3-N, and 1-N. The protein 7-methylxanthine methyltran…
IV	FGSG_07807	435	124	27.92	37	8.41	5.39851	1.51125	-1.83682	member of TFC74			overlapped	gnl|CDD|66806 pfam03154, Atrophin-1, Atrophin-1 family. Atrophin-1 is the protein product of the dentatorubral-pallidoluysian atrophy (DRPLA) gene. DRPLA OMIM:125370 is a progressive neurodegenerative disorder. It is caused by the expansion of a CAG repeat in the DRPLA gene on chromosome 12p. This results in an extended polyglutamine region in atrophin-1, that is thought to confer toxicity to the…
IV	FGSG_09066	249	4938	1790.11	518	189.61	375.572	36.9618	-3.34498	member of TFC75		overlapped		gnl|CDD|64140 pfam00260, Protamine_P1, Protamine P1
IV	FGSG_09078	1446	75	4.73	29	1.76	0.982278	0.35633	-1.46292	member of TFC75		overlapped		gnl|CDD|65299 pfam01490, Aa_trans, Transmembrane amino acid transporter protein. This transmembrane region is found in many amino acid transporters including UNC-47 and MTR. UNC-47 encodes a vesicular amino butyric acid (GABA) transporter, (VGAT). UNC-47 is predicted to have 10 transmembrane domains. MTR is a N system amino acid transporter system protein involved in methyltryptophan resistance. …
up-regulated
I	FGSG_01681	1989	209	10.3	525	25.96	1.99	4.68973	1.23674	member of TFC6		overlapped		gnl|CDD|70927 pfam07478, Dala_Dala_lig_C, D-ala D-ala ligase C-terminus. This family represents the C-terminal, catalytic domain of the D-alanine--D-alanine ligase enzyme EC:6.3.2.4. D-Alanine is one of the central molecules of the cross-linking step of peptidoglycan assembly. There are three enzymes involved in the D-alanine branch of peptidoglycan biosynthesis: the pyridoxal phosphate-dependent…
I	FGSG_01763	354	5	1.14	47	11.64	0.26749	2.35894	3.14058	member of TFC8				gnl|CDD|66617 pfam02956, TT_ORF1, TT viral orf 1. TT virus (TTV), isolated initially from a Japanese patient with hepatitis of unknown aetiology, has since been found to infect both healthy and diseased individuals and numerous prevalence studies have raised questions about its role in unexplained hepatitis. ORF1 is a large 750 residue protein
I	FGSG_02376	696	12	1.6	27	3.52	0.326523	0.689251	1.07785	member of TFC14				NA
I	FGSG_02669	909	7	0.61	18	1.79	0.14584	0.351829	1.27049	member of TFC17				gnl|CDD|71131 pfam07690, MFS_1, Major Facilitator Superfamily
II	FGSG_08795	7053	4	0.05	12	0.12	0.0107406	0.0302294	1.49288	PKS7 (TFC26)		overlapped		gnl|CDD|33130 COG3321, COG3321, Polyketide synthase modules and related proteins [Secondary metabolites biosynthesis, transport, and catabolism]
II	FGSG_08375	978	3788	374.57	10050	996.03	73.3521	182.579	1.31561	member of TFC28				gnl|CDD|64038 pfam00153, Mito_carr, Mitochondrial carrier protein
II	FGSG_08022	1134	6	0.41	17	1.19	0.100203	0.266354	1.41042	memebr of TFC32		overlapped		gnl|CDD|67980 pfam04389, Peptidase_M28, Peptidase family M28
II	FGSG_12284	342	8	2.01	18	4.09	0.443002	0.935124	1.07785	member of TFC34		overlapped		gnl|CDD|32307 COG2124, CypX, Cytochrome P450 [Secondary metabolites biosynthesis, transport, and catabolism]
II	FGSG_03851	1299	1066	79.71	2654	199.49	15.5414	36.3007	1.22388	member of TFC37			overlapped	gnl|CDD|34663 COG5058, LAG1, Protein transporter of the TRAM (translocating chain-associating membrane) superfamily, longevity assurance factor [Intracellular trafficking and secretion]
II	FGSG_02982	1608	1	0.02	3	0.09	0.0117776	0.0331481	1.49288	member of TFC47		overlapped		gnl|CDD|63955 pfam00067, p450, Cytochrome P450. Cytochrome P450s are haem-thiolate proteins involved in the oxidative degradation of various compounds. They are particularly well known for their role in the degradation of environmental toxins and mutagens. They can be divided into 4 classes, according to the method by which electrons from NAD(P)H are delivered to the catalytic site. Sequence cons…
II	FGSG_11529	474	1	0.1	4	0.44	0.0399543	0.149936	1.90792	member of TFC49				gnl|CDD|66628 pfam02967, Fum_red_TM, Fumarate reductase respiratory complex, transmembrane subunit
II	FGSG_11540	615	961	150.93	2983	467.2	29.593	86.1789	1.54208	member of TFC49				gnl|CDD|33678 COG3889, COG3889, Predicted solute binding protein [General function prediction only]
III	FGSG_04722	1236	3	0.17	8	0.51	0.0459668	0.114999	1.32296	member of TFC50				gnl|CDD|30999 COG0654, UbiH, 2-polyprenyl-6-methoxyphenol hydroxylase and related FAD-dependent oxidoreductases [Coenzyme metabolism / Energy production and conversion]
III	FGSG_04723	1461	8	0.44	21	1.26	0.103701	0.255383	1.30024	member of TFC50			overlapped	gnl|CDD|71131 pfam07690, MFS_1, Major Facilitator Superfamily
III	FGSG_12815	849	5	0.38	11	0.92	0.111533	0.230201	1.04542	member of PKS5 cluster (TFC52)		overlapped		NA
III	FGSG_12829	1731	1	0.02	4	0.21	0.0109407	0.0410569	1.90792	member of PKS5 cluster (TFC52)		overlapped		gnl|CDD|30943 COG0598, CorA, Mg2+ and Co2+ transporters [Inorganic ion transport and metabolism]
III	FGSG_11321	1338	9	0.57	27	1.62	0.127388	0.358534	1.49288	member of TFC63			overlapped	NA
IV	FGSG_07584	1500	20	1.2	44	2.7	0.252511	0.521176	1.04542	member of TFC71				gnl|CDD|71131 pfam07690, MFS_1, Major Facilitator Superfamily
IV	FGSG_07808	1935	1	0.03	6	0.24	0.00978724	0.0550926	2.49288	member of TFC74				gnl|CDD|30625 COG0277, GlcD, FAD/FMN-containing dehydrogenases [Energy production and conversion]
IV	FGSG_09068	1131	4	0.23	14	0.99	0.066979	0.219932	1.71528	member of TFC75				gnl|CDD|29151 cd00189, TPR, Tetratricopeptide repeat domain; typically contains 34 amino acids [WLF]-X(2)-[LIM]-[GAS]-X(2)-[YLF]-X(8)-[ASE]-X(3)-[FYL]-X(2)-[ASL]-X(4)-[PKE] is the consensus sequence; found in a variety of organisms including bacteria, cyanobacteria, yeast, fungi, plants, and humans in various subcellular locations; involved in a variety of functions including protein-protein inte…
IV	FGSG_09387	492	2	0.29	6	1.08	0.076985	0.216675	1.49288	member of TFC77				NA
aFLTRI6 strain; bFLTRI6DFgLaeA strain; ctranscription factor; ddifferentially expressed genes; econserved domain databases; ftentative functional gene cluster according to the previous study [40].
