# Supplementary material for: Functional Roles of FgLaeA in Controlling Secondary Metabolism, Sexual Development, and Virulence in Fusarium graminearum
Source: PLoS One. 2013 Jul 16;8(7):e68441. doi: 10.1371/journal.pone.0068441 (PMC3713025; doi:10.1371/journal.pone.0068441)
Supplement: Table S5 — Grouping of differentially expressed genes in the Δ FgLaeA strain by functional domains. (XLSX) [file pone.0068441.s012.xlsx]

## Sheet: Sheet1
Table S5. Grouping of differentially expressed genes in the DFgLaeA strain by functional domains
	down	up
total	444	355
enzymes	201	131
metabolism	37	35
cytochrome P450	12	8
PKS & NRPS	4	1
glycosyl hydrolase	5	5
glutathione-S-transferase	2	0
oxygen metabolism	17	11
proteases	12	1
transporters	21	19
multidrug transporters	2	3
development	2	1
signal transduction	4	4
Regulator of G-protein	1	0
G-protein coupled receptor	0	1
transcription factors	8	17
unknown function	45	26
not determined	101	103
